# Supplementary material for: Learning a pairwise epigenomic and transcription factor binding association score across the human genome
Source: Bioinformatics. 2026 Jan 20;42(2):btag024. doi: 10.1093/bioinformatics/btag024 (PMC12910503; doi:10.1093/bioinformatics/btag024)
Supplement: btag024_Supplementary_Data [file btag024_supplementary_data.zip]

Archive with 2 entries (2 files):
- supplementary_figures_and_method.pdf
- Supplementary_Table_1.xlsx
