# Supplementary material for: Learning a pairwise epigenomic and transcription factor binding association score across the human genome
Source: Bioinformatics. 2026 Jan 20;42(2):btag024. doi: 10.1093/bioinformatics/btag024 (PMC12910503; doi:10.1093/bioinformatics/btag024)
Supplement: btag024_Supplementary_Data [file btag024_supplementary_data.zip › Supplementary_Table_1.xlsx]

## Sheet: files_hg38_DNaseChIPseq
https://www.encodeproject.org/files/ENCFF003AMQ/@@download/ENCFF003AMQ.bed.gz
https://www.encodeproject.org/files/ENCFF003CAJ/@@download/ENCFF003CAJ.bed.gz
https://www.encodeproject.org/files/ENCFF003HBS/@@download/ENCFF003HBS.bed.gz
https://www.encodeproject.org/files/ENCFF003IMJ/@@download/ENCFF003IMJ.bed.gz
https://www.encodeproject.org/files/ENCFF003ISR/@@download/ENCFF003ISR.bed.gz
https://www.encodeproject.org/files/ENCFF003REL/@@download/ENCFF003REL.bed.gz
https://www.encodeproject.org/files/ENCFF003TGC/@@download/ENCFF003TGC.bed.gz
https://www.encodeproject.org/files/ENCFF004HKV/@@download/ENCFF004HKV.bed.gz
https://www.encodeproject.org/files/ENCFF004LNW/@@download/ENCFF004LNW.bed.gz
https://www.encodeproject.org/files/ENCFF004QJZ/@@download/ENCFF004QJZ.bed.gz
https://www.encodeproject.org/files/ENCFF005BUD/@@download/ENCFF005BUD.bed.gz
https://www.encodeproject.org/files/ENCFF005NAS/@@download/ENCFF005NAS.bed.gz
https://www.encodeproject.org/files/ENCFF005TOV/@@download/ENCFF005TOV.bed.gz
https://www.encodeproject.org/files/ENCFF006LKS/@@download/ENCFF006LKS.bed.gz
https://www.encodeproject.org/files/ENCFF006OWZ/@@download/ENCFF006OWZ.bed.gz
https://www.encodeproject.org/files/ENCFF006PXB/@@download/ENCFF006PXB.bed.gz
https://www.encodeproject.org/files/ENCFF006UMF/@@download/ENCFF006UMF.bed.gz
https://www.encodeproject.org/files/ENCFF006YTP/@@download/ENCFF006YTP.bed.gz
https://www.encodeproject.org/files/ENCFF006ZAY/@@download/ENCFF006ZAY.bed.gz
https://www.encodeproject.org/files/ENCFF007COI/@@download/ENCFF007COI.bed.gz
https://www.encodeproject.org/files/ENCFF007IZH/@@download/ENCFF007IZH.bed.gz
https://www.encodeproject.org/files/ENCFF007OIY/@@download/ENCFF007OIY.bed.gz
https://www.encodeproject.org/files/ENCFF007QYP/@@download/ENCFF007QYP.bed.gz
https://www.encodeproject.org/files/ENCFF008MLA/@@download/ENCFF008MLA.bed.gz
https://www.encodeproject.org/files/ENCFF008PSH/@@download/ENCFF008PSH.bed.gz
https://www.encodeproject.org/files/ENCFF008VXT/@@download/ENCFF008VXT.bed.gz
https://www.encodeproject.org/files/ENCFF008WSU/@@download/ENCFF008WSU.bed.gz
https://www.encodeproject.org/files/ENCFF008XMR/@@download/ENCFF008XMR.bed.gz
https://www.encodeproject.org/files/ENCFF009BFT/@@download/ENCFF009BFT.bed.gz
https://www.encodeproject.org/files/ENCFF009GYO/@@download/ENCFF009GYO.bed.gz
https://www.encodeproject.org/files/ENCFF009LDQ/@@download/ENCFF009LDQ.bed.gz
https://www.encodeproject.org/files/ENCFF009PAY/@@download/ENCFF009PAY.bed.gz
https://www.encodeproject.org/files/ENCFF009QWW/@@download/ENCFF009QWW.bed.gz
https://www.encodeproject.org/files/ENCFF010APV/@@download/ENCFF010APV.bed.gz
https://www.encodeproject.org/files/ENCFF010VMY/@@download/ENCFF010VMY.bed.gz
https://www.encodeproject.org/files/ENCFF010VWC/@@download/ENCFF010VWC.bed.gz
https://www.encodeproject.org/files/ENCFF010XTH/@@download/ENCFF010XTH.bed.gz
https://www.encodeproject.org/files/ENCFF010ZEW/@@download/ENCFF010ZEW.bed.gz
https://www.encodeproject.org/files/ENCFF010ZLB/@@download/ENCFF010ZLB.bed.gz
https://www.encodeproject.org/files/ENCFF011AIY/@@download/ENCFF011AIY.bed.gz
https://www.encodeproject.org/files/ENCFF011FVM/@@download/ENCFF011FVM.bed.gz
https://www.encodeproject.org/files/ENCFF011PUO/@@download/ENCFF011PUO.bed.gz
https://www.encodeproject.org/files/ENCFF011YWR/@@download/ENCFF011YWR.bed.gz
https://www.encodeproject.org/files/ENCFF012FNY/@@download/ENCFF012FNY.bed.gz
https://www.encodeproject.org/files/ENCFF012IZP/@@download/ENCFF012IZP.bed.gz
https://www.encodeproject.org/files/ENCFF012VMT/@@download/ENCFF012VMT.bed.gz
https://www.encodeproject.org/files/ENCFF012YGP/@@download/ENCFF012YGP.bed.gz
https://www.encodeproject.org/files/ENCFF013KFF/@@download/ENCFF013KFF.bed.gz
https://www.encodeproject.org/files/ENCFF014FUG/@@download/ENCFF014FUG.bed.gz
https://www.encodeproject.org/files/ENCFF014FUK/@@download/ENCFF014FUK.bed.gz
https://www.encodeproject.org/files/ENCFF014HYS/@@download/ENCFF014HYS.bed.gz
https://www.encodeproject.org/files/ENCFF014KIO/@@download/ENCFF014KIO.bed.gz
https://www.encodeproject.org/files/ENCFF014OZD/@@download/ENCFF014OZD.bed.gz
https://www.encodeproject.org/files/ENCFF015DHA/@@download/ENCFF015DHA.bed.gz
https://www.encodeproject.org/files/ENCFF015DHE/@@download/ENCFF015DHE.bed.gz
https://www.encodeproject.org/files/ENCFF015STD/@@download/ENCFF015STD.bed.gz
https://www.encodeproject.org/files/ENCFF015TOT/@@download/ENCFF015TOT.bed.gz
https://www.encodeproject.org/files/ENCFF016AAS/@@download/ENCFF016AAS.bed.gz
https://www.encodeproject.org/files/ENCFF016TWL/@@download/ENCFF016TWL.bed.gz
https://www.encodeproject.org/files/ENCFF017ABY/@@download/ENCFF017ABY.bed.gz
https://www.encodeproject.org/files/ENCFF017FOK/@@download/ENCFF017FOK.bed.gz
https://www.encodeproject.org/files/ENCFF017GGR/@@download/ENCFF017GGR.bed.gz
https://www.encodeproject.org/files/ENCFF017KRZ/@@download/ENCFF017KRZ.bed.gz
https://www.encodeproject.org/files/ENCFF017NAF/@@download/ENCFF017NAF.bed.gz
https://www.encodeproject.org/files/ENCFF017NRE/@@download/ENCFF017NRE.bed.gz
https://www.encodeproject.org/files/ENCFF017UQU/@@download/ENCFF017UQU.bed.gz
https://www.encodeproject.org/files/ENCFF017WMK/@@download/ENCFF017WMK.bed.gz
https://www.encodeproject.org/files/ENCFF018HWM/@@download/ENCFF018HWM.bed.gz
https://www.encodeproject.org/files/ENCFF018TNP/@@download/ENCFF018TNP.bed.gz
https://www.encodeproject.org/files/ENCFF019MLY/@@download/ENCFF019MLY.bed.gz
https://www.encodeproject.org/files/ENCFF019NGO/@@download/ENCFF019NGO.bed.gz
https://www.encodeproject.org/files/ENCFF019SZJ/@@download/ENCFF019SZJ.bed.gz
https://www.encodeproject.org/files/ENCFF019ZWE/@@download/ENCFF019ZWE.bed.gz
https://www.encodeproject.org/files/ENCFF020FUN/@@download/ENCFF020FUN.bed.gz
https://www.encodeproject.org/files/ENCFF020OJE/@@download/ENCFF020OJE.bed.gz
https://www.encodeproject.org/files/ENCFF021JCJ/@@download/ENCFF021JCJ.bed.gz
https://www.encodeproject.org/files/ENCFF021VTR/@@download/ENCFF021VTR.bed.gz
https://www.encodeproject.org/files/ENCFF021YBN/@@download/ENCFF021YBN.bed.gz
https://www.encodeproject.org/files/ENCFF022CDR/@@download/ENCFF022CDR.bed.gz
https://www.encodeproject.org/files/ENCFF022DOY/@@download/ENCFF022DOY.bed.gz
https://www.encodeproject.org/files/ENCFF022QCK/@@download/ENCFF022QCK.bed.gz
https://www.encodeproject.org/files/ENCFF022TLX/@@download/ENCFF022TLX.bed.gz
https://www.encodeproject.org/files/ENCFF022UNR/@@download/ENCFF022UNR.bed.gz
https://www.encodeproject.org/files/ENCFF023EDF/@@download/ENCFF023EDF.bed.gz
https://www.encodeproject.org/files/ENCFF023HKA/@@download/ENCFF023HKA.bed.gz
https://www.encodeproject.org/files/ENCFF023OID/@@download/ENCFF023OID.bed.gz
https://www.encodeproject.org/files/ENCFF023PFF/@@download/ENCFF023PFF.bed.gz
https://www.encodeproject.org/files/ENCFF024BHX/@@download/ENCFF024BHX.bed.gz
https://www.encodeproject.org/files/ENCFF024LQZ/@@download/ENCFF024LQZ.bed.gz
https://www.encodeproject.org/files/ENCFF024PGQ/@@download/ENCFF024PGQ.bed.gz
https://www.encodeproject.org/files/ENCFF024XNY/@@download/ENCFF024XNY.bed.gz
https://www.encodeproject.org/files/ENCFF025HQM/@@download/ENCFF025HQM.bed.gz
https://www.encodeproject.org/files/ENCFF025JKR/@@download/ENCFF025JKR.bed.gz
https://www.encodeproject.org/files/ENCFF025ORJ/@@download/ENCFF025ORJ.bed.gz
https://www.encodeproject.org/files/ENCFF025YLG/@@download/ENCFF025YLG.bed.gz
https://www.encodeproject.org/files/ENCFF026BCO/@@download/ENCFF026BCO.bed.gz
https://www.encodeproject.org/files/ENCFF026DGC/@@download/ENCFF026DGC.bed.gz
https://www.encodeproject.org/files/ENCFF026PPP/@@download/ENCFF026PPP.bed.gz
https://www.encodeproject.org/files/ENCFF026YOC/@@download/ENCFF026YOC.bed.gz
https://www.encodeproject.org/files/ENCFF026YQY/@@download/ENCFF026YQY.bed.gz
https://www.encodeproject.org/files/ENCFF028CPL/@@download/ENCFF028CPL.bed.gz
https://www.encodeproject.org/files/ENCFF029ZCL/@@download/ENCFF029ZCL.bed.gz
https://www.encodeproject.org/files/ENCFF030AXK/@@download/ENCFF030AXK.bed.gz
https://www.encodeproject.org/files/ENCFF030FBX/@@download/ENCFF030FBX.bed.gz
https://www.encodeproject.org/files/ENCFF030GBB/@@download/ENCFF030GBB.bed.gz
https://www.encodeproject.org/files/ENCFF032BVC/@@download/ENCFF032BVC.bed.gz
https://www.encodeproject.org/files/ENCFF032CSL/@@download/ENCFF032CSL.bed.gz
https://www.encodeproject.org/files/ENCFF032FEF/@@download/ENCFF032FEF.bed.gz
https://www.encodeproject.org/files/ENCFF032NHD/@@download/ENCFF032NHD.bed.gz
https://www.encodeproject.org/files/ENCFF033AIE/@@download/ENCFF033AIE.bed.gz
https://www.encodeproject.org/files/ENCFF033EQB/@@download/ENCFF033EQB.bed.gz
https://www.encodeproject.org/files/ENCFF033GGY/@@download/ENCFF033GGY.bed.gz
https://www.encodeproject.org/files/ENCFF033LEB/@@download/ENCFF033LEB.bed.gz
https://www.encodeproject.org/files/ENCFF033TEB/@@download/ENCFF033TEB.bed.gz
https://www.encodeproject.org/files/ENCFF033YUY/@@download/ENCFF033YUY.bed.gz
https://www.encodeproject.org/files/ENCFF034ASW/@@download/ENCFF034ASW.bed.gz
https://www.encodeproject.org/files/ENCFF034FHR/@@download/ENCFF034FHR.bed.gz
https://www.encodeproject.org/files/ENCFF034GZW/@@download/ENCFF034GZW.bed.gz
https://www.encodeproject.org/files/ENCFF034RYJ/@@download/ENCFF034RYJ.bed.gz
https://www.encodeproject.org/files/ENCFF034ZMR/@@download/ENCFF034ZMR.bed.gz
https://www.encodeproject.org/files/ENCFF035BFR/@@download/ENCFF035BFR.bed.gz
https://www.encodeproject.org/files/ENCFF035PMM/@@download/ENCFF035PMM.bed.gz
https://www.encodeproject.org/files/ENCFF035QJG/@@download/ENCFF035QJG.bed.gz
https://www.encodeproject.org/files/ENCFF036BCW/@@download/ENCFF036BCW.bed.gz
https://www.encodeproject.org/files/ENCFF036UNW/@@download/ENCFF036UNW.bed.gz
https://www.encodeproject.org/files/ENCFF037ADM/@@download/ENCFF037ADM.bed.gz
https://www.encodeproject.org/files/ENCFF037RUM/@@download/ENCFF037RUM.bed.gz
https://www.encodeproject.org/files/ENCFF037RXP/@@download/ENCFF037RXP.bed.gz
https://www.encodeproject.org/files/ENCFF038LOI/@@download/ENCFF038LOI.bed.gz
https://www.encodeproject.org/files/ENCFF038RAA/@@download/ENCFF038RAA.bed.gz
https://www.encodeproject.org/files/ENCFF038YCT/@@download/ENCFF038YCT.bed.gz
https://www.encodeproject.org/files/ENCFF038ZBF/@@download/ENCFF038ZBF.bed.gz
https://www.encodeproject.org/files/ENCFF039LHP/@@download/ENCFF039LHP.bed.gz
https://www.encodeproject.org/files/ENCFF039OWV/@@download/ENCFF039OWV.bed.gz
https://www.encodeproject.org/files/ENCFF039YOG/@@download/ENCFF039YOG.bed.gz
https://www.encodeproject.org/files/ENCFF040KUL/@@download/ENCFF040KUL.bed.gz
https://www.encodeproject.org/files/ENCFF040PPQ/@@download/ENCFF040PPQ.bed.gz
https://www.encodeproject.org/files/ENCFF041XPT/@@download/ENCFF041XPT.bed.gz
https://www.encodeproject.org/files/ENCFF042JET/@@download/ENCFF042JET.bed.gz
https://www.encodeproject.org/files/ENCFF042NGO/@@download/ENCFF042NGO.bed.gz
https://www.encodeproject.org/files/ENCFF042QSE/@@download/ENCFF042QSE.bed.gz
https://www.encodeproject.org/files/ENCFF042SUM/@@download/ENCFF042SUM.bed.gz
https://www.encodeproject.org/files/ENCFF042YMQ/@@download/ENCFF042YMQ.bed.gz
https://www.encodeproject.org/files/ENCFF044AWJ/@@download/ENCFF044AWJ.bed.gz
https://www.encodeproject.org/files/ENCFF044VTI/@@download/ENCFF044VTI.bed.gz
https://www.encodeproject.org/files/ENCFF044XYZ/@@download/ENCFF044XYZ.bed.gz
https://www.encodeproject.org/files/ENCFF045AOE/@@download/ENCFF045AOE.bed.gz
https://www.encodeproject.org/files/ENCFF045AWT/@@download/ENCFF045AWT.bed.gz
https://www.encodeproject.org/files/ENCFF045EPL/@@download/ENCFF045EPL.bed.gz
https://www.encodeproject.org/files/ENCFF046BNJ/@@download/ENCFF046BNJ.bed.gz
https://www.encodeproject.org/files/ENCFF046FGX/@@download/ENCFF046FGX.bed.gz
https://www.encodeproject.org/files/ENCFF046KDM/@@download/ENCFF046KDM.bed.gz
https://www.encodeproject.org/files/ENCFF046SQR/@@download/ENCFF046SQR.bed.gz
https://www.encodeproject.org/files/ENCFF048GXO/@@download/ENCFF048GXO.bed.gz
https://www.encodeproject.org/files/ENCFF048HNT/@@download/ENCFF048HNT.bed.gz
https://www.encodeproject.org/files/ENCFF048LCV/@@download/ENCFF048LCV.bed.gz
https://www.encodeproject.org/files/ENCFF049BJU/@@download/ENCFF049BJU.bed.gz
https://www.encodeproject.org/files/ENCFF049BWK/@@download/ENCFF049BWK.bed.gz
https://www.encodeproject.org/files/ENCFF049HEB/@@download/ENCFF049HEB.bed.gz
https://www.encodeproject.org/files/ENCFF049ISU/@@download/ENCFF049ISU.bed.gz
https://www.encodeproject.org/files/ENCFF049MDN/@@download/ENCFF049MDN.bed.gz
https://www.encodeproject.org/files/ENCFF049URU/@@download/ENCFF049URU.bed.gz
https://www.encodeproject.org/files/ENCFF049VST/@@download/ENCFF049VST.bed.gz
https://www.encodeproject.org/files/ENCFF050CUG/@@download/ENCFF050CUG.bed.gz
https://www.encodeproject.org/files/ENCFF050FTL/@@download/ENCFF050FTL.bed.gz
https://www.encodeproject.org/files/ENCFF050KYT/@@download/ENCFF050KYT.bed.gz
https://www.encodeproject.org/files/ENCFF050ODT/@@download/ENCFF050ODT.bed.gz
https://www.encodeproject.org/files/ENCFF051EMZ/@@download/ENCFF051EMZ.bed.gz
https://www.encodeproject.org/files/ENCFF051UOL/@@download/ENCFF051UOL.bed.gz
https://www.encodeproject.org/files/ENCFF052GGU/@@download/ENCFF052GGU.bed.gz
https://www.encodeproject.org/files/ENCFF052RRA/@@download/ENCFF052RRA.bed.gz
https://www.encodeproject.org/files/ENCFF052XGA/@@download/ENCFF052XGA.bed.gz
https://www.encodeproject.org/files/ENCFF053ABJ/@@download/ENCFF053ABJ.bed.gz
https://www.encodeproject.org/files/ENCFF053KRW/@@download/ENCFF053KRW.bed.gz
https://www.encodeproject.org/files/ENCFF053LHH/@@download/ENCFF053LHH.bed.gz
https://www.encodeproject.org/files/ENCFF053QZH/@@download/ENCFF053QZH.bed.gz
https://www.encodeproject.org/files/ENCFF054PNK/@@download/ENCFF054PNK.bed.gz
https://www.encodeproject.org/files/ENCFF054RJY/@@download/ENCFF054RJY.bed.gz
https://www.encodeproject.org/files/ENCFF054TLI/@@download/ENCFF054TLI.bed.gz
https://www.encodeproject.org/files/ENCFF055FYP/@@download/ENCFF055FYP.bed.gz
https://www.encodeproject.org/files/ENCFF055MDL/@@download/ENCFF055MDL.bed.gz
https://www.encodeproject.org/files/ENCFF055OGM/@@download/ENCFF055OGM.bed.gz
https://www.encodeproject.org/files/ENCFF056AFA/@@download/ENCFF056AFA.bed.gz
https://www.encodeproject.org/files/ENCFF056EMK/@@download/ENCFF056EMK.bed.gz
https://www.encodeproject.org/files/ENCFF056HPI/@@download/ENCFF056HPI.bed.gz
https://www.encodeproject.org/files/ENCFF056RDH/@@download/ENCFF056RDH.bed.gz
https://www.encodeproject.org/files/ENCFF056SCA/@@download/ENCFF056SCA.bed.gz
https://www.encodeproject.org/files/ENCFF057JFH/@@download/ENCFF057JFH.bed.gz
https://www.encodeproject.org/files/ENCFF057RCQ/@@download/ENCFF057RCQ.bed.gz
https://www.encodeproject.org/files/ENCFF057RJK/@@download/ENCFF057RJK.bed.gz
https://www.encodeproject.org/files/ENCFF058RNM/@@download/ENCFF058RNM.bed.gz
https://www.encodeproject.org/files/ENCFF058RVC/@@download/ENCFF058RVC.bed.gz
https://www.encodeproject.org/files/ENCFF059ERB/@@download/ENCFF059ERB.bed.gz
https://www.encodeproject.org/files/ENCFF059FXY/@@download/ENCFF059FXY.bed.gz
https://www.encodeproject.org/files/ENCFF059JYO/@@download/ENCFF059JYO.bed.gz
https://www.encodeproject.org/files/ENCFF060BYF/@@download/ENCFF060BYF.bed.gz
https://www.encodeproject.org/files/ENCFF060RFP/@@download/ENCFF060RFP.bed.gz
https://www.encodeproject.org/files/ENCFF060TON/@@download/ENCFF060TON.bed.gz
https://www.encodeproject.org/files/ENCFF060XOT/@@download/ENCFF060XOT.bed.gz
https://www.encodeproject.org/files/ENCFF061CZZ/@@download/ENCFF061CZZ.bed.gz
https://www.encodeproject.org/files/ENCFF061TZK/@@download/ENCFF061TZK.bed.gz
https://www.encodeproject.org/files/ENCFF061YKH/@@download/ENCFF061YKH.bed.gz
https://www.encodeproject.org/files/ENCFF061YSW/@@download/ENCFF061YSW.bed.gz
https://www.encodeproject.org/files/ENCFF062NKK/@@download/ENCFF062NKK.bed.gz
https://www.encodeproject.org/files/ENCFF062UNZ/@@download/ENCFF062UNZ.bed.gz
https://www.encodeproject.org/files/ENCFF063DDB/@@download/ENCFF063DDB.bed.gz
https://www.encodeproject.org/files/ENCFF063HRQ/@@download/ENCFF063HRQ.bed.gz
https://www.encodeproject.org/files/ENCFF063VRD/@@download/ENCFF063VRD.bed.gz
https://www.encodeproject.org/files/ENCFF064BOC/@@download/ENCFF064BOC.bed.gz
https://www.encodeproject.org/files/ENCFF064BWF/@@download/ENCFF064BWF.bed.gz
https://www.encodeproject.org/files/ENCFF064MUO/@@download/ENCFF064MUO.bed.gz
https://www.encodeproject.org/files/ENCFF064ZBL/@@download/ENCFF064ZBL.bed.gz
https://www.encodeproject.org/files/ENCFF065LRV/@@download/ENCFF065LRV.bed.gz
https://www.encodeproject.org/files/ENCFF065OBK/@@download/ENCFF065OBK.bed.gz
https://www.encodeproject.org/files/ENCFF065SNS/@@download/ENCFF065SNS.bed.gz
https://www.encodeproject.org/files/ENCFF065ZRF/@@download/ENCFF065ZRF.bed.gz
https://www.encodeproject.org/files/ENCFF066MUO/@@download/ENCFF066MUO.bed.gz
https://www.encodeproject.org/files/ENCFF066PAQ/@@download/ENCFF066PAQ.bed.gz
https://www.encodeproject.org/files/ENCFF066ROS/@@download/ENCFF066ROS.bed.gz
https://www.encodeproject.org/files/ENCFF066YJZ/@@download/ENCFF066YJZ.bed.gz
https://www.encodeproject.org/files/ENCFF066YSB/@@download/ENCFF066YSB.bed.gz
https://www.encodeproject.org/files/ENCFF067LRX/@@download/ENCFF067LRX.bed.gz
https://www.encodeproject.org/files/ENCFF067SGU/@@download/ENCFF067SGU.bed.gz
https://www.encodeproject.org/files/ENCFF068BHA/@@download/ENCFF068BHA.bed.gz
https://www.encodeproject.org/files/ENCFF068NOV/@@download/ENCFF068NOV.bed.gz
https://www.encodeproject.org/files/ENCFF068YGR/@@download/ENCFF068YGR.bed.gz
https://www.encodeproject.org/files/ENCFF068YJW/@@download/ENCFF068YJW.bed.gz
https://www.encodeproject.org/files/ENCFF069ANX/@@download/ENCFF069ANX.bed.gz
https://www.encodeproject.org/files/ENCFF069GQK/@@download/ENCFF069GQK.bed.gz
https://www.encodeproject.org/files/ENCFF069HRF/@@download/ENCFF069HRF.bed.gz
https://www.encodeproject.org/files/ENCFF069QZX/@@download/ENCFF069QZX.bed.gz
https://www.encodeproject.org/files/ENCFF069YFV/@@download/ENCFF069YFV.bed.gz
https://www.encodeproject.org/files/ENCFF070HOL/@@download/ENCFF070HOL.bed.gz
https://www.encodeproject.org/files/ENCFF071WCJ/@@download/ENCFF071WCJ.bed.gz
https://www.encodeproject.org/files/ENCFF072GKG/@@download/ENCFF072GKG.bed.gz
https://www.encodeproject.org/files/ENCFF072NRU/@@download/ENCFF072NRU.bed.gz
https://www.encodeproject.org/files/ENCFF072QWS/@@download/ENCFF072QWS.bed.gz
https://www.encodeproject.org/files/ENCFF072WPT/@@download/ENCFF072WPT.bed.gz
https://www.encodeproject.org/files/ENCFF073FBQ/@@download/ENCFF073FBQ.bed.gz
https://www.encodeproject.org/files/ENCFF073RBO/@@download/ENCFF073RBO.bed.gz
https://www.encodeproject.org/files/ENCFF074EAR/@@download/ENCFF074EAR.bed.gz
https://www.encodeproject.org/files/ENCFF074WDV/@@download/ENCFF074WDV.bed.gz
https://www.encodeproject.org/files/ENCFF074WXR/@@download/ENCFF074WXR.bed.gz
https://www.encodeproject.org/files/ENCFF075BBV/@@download/ENCFF075BBV.bed.gz
https://www.encodeproject.org/files/ENCFF075END/@@download/ENCFF075END.bed.gz
https://www.encodeproject.org/files/ENCFF075XPG/@@download/ENCFF075XPG.bed.gz
https://www.encodeproject.org/files/ENCFF076ESL/@@download/ENCFF076ESL.bed.gz
https://www.encodeproject.org/files/ENCFF076FJV/@@download/ENCFF076FJV.bed.gz
https://www.encodeproject.org/files/ENCFF076NSZ/@@download/ENCFF076NSZ.bed.gz
https://www.encodeproject.org/files/ENCFF076NWH/@@download/ENCFF076NWH.bed.gz
https://www.encodeproject.org/files/ENCFF077HIQ/@@download/ENCFF077HIQ.bed.gz
https://www.encodeproject.org/files/ENCFF077UQA/@@download/ENCFF077UQA.bed.gz
https://www.encodeproject.org/files/ENCFF078AMJ/@@download/ENCFF078AMJ.bed.gz
https://www.encodeproject.org/files/ENCFF078ATH/@@download/ENCFF078ATH.bed.gz
https://www.encodeproject.org/files/ENCFF078EPC/@@download/ENCFF078EPC.bed.gz
https://www.encodeproject.org/files/ENCFF078NYB/@@download/ENCFF078NYB.bed.gz
https://www.encodeproject.org/files/ENCFF078OQS/@@download/ENCFF078OQS.bed.gz
https://www.encodeproject.org/files/ENCFF079GMX/@@download/ENCFF079GMX.bed.gz
https://www.encodeproject.org/files/ENCFF079KQG/@@download/ENCFF079KQG.bed.gz
https://www.encodeproject.org/files/ENCFF079REB/@@download/ENCFF079REB.bed.gz
https://www.encodeproject.org/files/ENCFF080KWE/@@download/ENCFF080KWE.bed.gz
https://www.encodeproject.org/files/ENCFF080TIX/@@download/ENCFF080TIX.bed.gz
https://www.encodeproject.org/files/ENCFF080VWT/@@download/ENCFF080VWT.bed.gz
https://www.encodeproject.org/files/ENCFF080ZRB/@@download/ENCFF080ZRB.bed.gz
https://www.encodeproject.org/files/ENCFF081EIZ/@@download/ENCFF081EIZ.bed.gz
https://www.encodeproject.org/files/ENCFF081USG/@@download/ENCFF081USG.bed.gz
https://www.encodeproject.org/files/ENCFF082HMC/@@download/ENCFF082HMC.bed.gz
https://www.encodeproject.org/files/ENCFF082MXZ/@@download/ENCFF082MXZ.bed.gz
https://www.encodeproject.org/files/ENCFF082SFU/@@download/ENCFF082SFU.bed.gz
https://www.encodeproject.org/files/ENCFF082UVI/@@download/ENCFF082UVI.bed.gz
https://www.encodeproject.org/files/ENCFF083CXT/@@download/ENCFF083CXT.bed.gz
https://www.encodeproject.org/files/ENCFF083DFD/@@download/ENCFF083DFD.bed.gz
https://www.encodeproject.org/files/ENCFF083EDU/@@download/ENCFF083EDU.bed.gz
https://www.encodeproject.org/files/ENCFF083GMS/@@download/ENCFF083GMS.bed.gz
https://www.encodeproject.org/files/ENCFF083HKS/@@download/ENCFF083HKS.bed.gz
https://www.encodeproject.org/files/ENCFF083JNP/@@download/ENCFF083JNP.bed.gz
https://www.encodeproject.org/files/ENCFF083LDQ/@@download/ENCFF083LDQ.bed.gz
https://www.encodeproject.org/files/ENCFF083QFU/@@download/ENCFF083QFU.bed.gz
https://www.encodeproject.org/files/ENCFF084BJV/@@download/ENCFF084BJV.bed.gz
https://www.encodeproject.org/files/ENCFF084NBD/@@download/ENCFF084NBD.bed.gz
https://www.encodeproject.org/files/ENCFF084OJU/@@download/ENCFF084OJU.bed.gz
https://www.encodeproject.org/files/ENCFF084VLV/@@download/ENCFF084VLV.bed.gz
https://www.encodeproject.org/files/ENCFF085IWN/@@download/ENCFF085IWN.bed.gz
https://www.encodeproject.org/files/ENCFF085ORG/@@download/ENCFF085ORG.bed.gz
https://www.encodeproject.org/files/ENCFF086KDH/@@download/ENCFF086KDH.bed.gz
https://www.encodeproject.org/files/ENCFF086VOP/@@download/ENCFF086VOP.bed.gz
https://www.encodeproject.org/files/ENCFF086WUE/@@download/ENCFF086WUE.bed.gz
https://www.encodeproject.org/files/ENCFF086YUN/@@download/ENCFF086YUN.bed.gz
https://www.encodeproject.org/files/ENCFF087DWQ/@@download/ENCFF087DWQ.bed.gz
https://www.encodeproject.org/files/ENCFF087EVW/@@download/ENCFF087EVW.bed.gz
https://www.encodeproject.org/files/ENCFF087FDQ/@@download/ENCFF087FDQ.bed.gz
https://www.encodeproject.org/files/ENCFF087LNL/@@download/ENCFF087LNL.bed.gz
https://www.encodeproject.org/files/ENCFF087RAX/@@download/ENCFF087RAX.bed.gz
https://www.encodeproject.org/files/ENCFF087ROT/@@download/ENCFF087ROT.bed.gz
https://www.encodeproject.org/files/ENCFF087WUV/@@download/ENCFF087WUV.bed.gz
https://www.encodeproject.org/files/ENCFF087YEH/@@download/ENCFF087YEH.bed.gz
https://www.encodeproject.org/files/ENCFF088FRY/@@download/ENCFF088FRY.bed.gz
https://www.encodeproject.org/files/ENCFF088PTH/@@download/ENCFF088PTH.bed.gz
https://www.encodeproject.org/files/ENCFF088QAC/@@download/ENCFF088QAC.bed.gz
https://www.encodeproject.org/files/ENCFF089APD/@@download/ENCFF089APD.bed.gz
https://www.encodeproject.org/files/ENCFF089DNE/@@download/ENCFF089DNE.bed.gz
https://www.encodeproject.org/files/ENCFF089HKW/@@download/ENCFF089HKW.bed.gz
https://www.encodeproject.org/files/ENCFF089IOP/@@download/ENCFF089IOP.bed.gz
https://www.encodeproject.org/files/ENCFF089NGX/@@download/ENCFF089NGX.bed.gz
https://www.encodeproject.org/files/ENCFF089TRW/@@download/ENCFF089TRW.bed.gz
https://www.encodeproject.org/files/ENCFF089XCL/@@download/ENCFF089XCL.bed.gz
https://www.encodeproject.org/files/ENCFF089YVE/@@download/ENCFF089YVE.bed.gz
https://www.encodeproject.org/files/ENCFF090KMY/@@download/ENCFF090KMY.bed.gz
https://www.encodeproject.org/files/ENCFF090OHI/@@download/ENCFF090OHI.bed.gz
https://www.encodeproject.org/files/ENCFF091XLV/@@download/ENCFF091XLV.bed.gz
https://www.encodeproject.org/files/ENCFF092IAE/@@download/ENCFF092IAE.bed.gz
https://www.encodeproject.org/files/ENCFF092MVE/@@download/ENCFF092MVE.bed.gz
https://www.encodeproject.org/files/ENCFF092WKT/@@download/ENCFF092WKT.bed.gz
https://www.encodeproject.org/files/ENCFF093AZT/@@download/ENCFF093AZT.bed.gz
https://www.encodeproject.org/files/ENCFF093JBS/@@download/ENCFF093JBS.bed.gz
https://www.encodeproject.org/files/ENCFF093MLO/@@download/ENCFF093MLO.bed.gz
https://www.encodeproject.org/files/ENCFF093NPF/@@download/ENCFF093NPF.bed.gz
https://www.encodeproject.org/files/ENCFF093NQC/@@download/ENCFF093NQC.bed.gz
https://www.encodeproject.org/files/ENCFF093PYF/@@download/ENCFF093PYF.bed.gz
https://www.encodeproject.org/files/ENCFF093THI/@@download/ENCFF093THI.bed.gz
https://www.encodeproject.org/files/ENCFF094MWH/@@download/ENCFF094MWH.bed.gz
https://www.encodeproject.org/files/ENCFF094OVC/@@download/ENCFF094OVC.bed.gz
https://www.encodeproject.org/files/ENCFF095ENB/@@download/ENCFF095ENB.bed.gz
https://www.encodeproject.org/files/ENCFF095HVI/@@download/ENCFF095HVI.bed.gz
https://www.encodeproject.org/files/ENCFF095KMQ/@@download/ENCFF095KMQ.bed.gz
https://www.encodeproject.org/files/ENCFF096AYV/@@download/ENCFF096AYV.bed.gz
https://www.encodeproject.org/files/ENCFF096SMO/@@download/ENCFF096SMO.bed.gz
https://www.encodeproject.org/files/ENCFF096WOZ/@@download/ENCFF096WOZ.bed.gz
https://www.encodeproject.org/files/ENCFF097DDN/@@download/ENCFF097DDN.bed.gz
https://www.encodeproject.org/files/ENCFF097NCN/@@download/ENCFF097NCN.bed.gz
https://www.encodeproject.org/files/ENCFF098DXX/@@download/ENCFF098DXX.bed.gz
https://www.encodeproject.org/files/ENCFF098GTL/@@download/ENCFF098GTL.bed.gz
https://www.encodeproject.org/files/ENCFF098OVM/@@download/ENCFF098OVM.bed.gz
https://www.encodeproject.org/files/ENCFF098XMT/@@download/ENCFF098XMT.bed.gz
https://www.encodeproject.org/files/ENCFF099FUV/@@download/ENCFF099FUV.bed.gz
https://www.encodeproject.org/files/ENCFF099OSI/@@download/ENCFF099OSI.bed.gz
https://www.encodeproject.org/files/ENCFF099SDO/@@download/ENCFF099SDO.bed.gz
https://www.encodeproject.org/files/ENCFF100AUQ/@@download/ENCFF100AUQ.bed.gz
https://www.encodeproject.org/files/ENCFF100GSU/@@download/ENCFF100GSU.bed.gz
https://www.encodeproject.org/files/ENCFF100ICD/@@download/ENCFF100ICD.bed.gz
https://www.encodeproject.org/files/ENCFF100ITH/@@download/ENCFF100ITH.bed.gz
https://www.encodeproject.org/files/ENCFF100SGX/@@download/ENCFF100SGX.bed.gz
https://www.encodeproject.org/files/ENCFF100UJA/@@download/ENCFF100UJA.bed.gz
https://www.encodeproject.org/files/ENCFF100WAF/@@download/ENCFF100WAF.bed.gz
https://www.encodeproject.org/files/ENCFF101BIB/@@download/ENCFF101BIB.bed.gz
https://www.encodeproject.org/files/ENCFF101DAL/@@download/ENCFF101DAL.bed.gz
https://www.encodeproject.org/files/ENCFF101IGO/@@download/ENCFF101IGO.bed.gz
https://www.encodeproject.org/files/ENCFF101UJJ/@@download/ENCFF101UJJ.bed.gz
https://www.encodeproject.org/files/ENCFF101WAE/@@download/ENCFF101WAE.bed.gz
https://www.encodeproject.org/files/ENCFF102CUO/@@download/ENCFF102CUO.bed.gz
https://www.encodeproject.org/files/ENCFF102VTD/@@download/ENCFF102VTD.bed.gz
https://www.encodeproject.org/files/ENCFF103YZQ/@@download/ENCFF103YZQ.bed.gz
https://www.encodeproject.org/files/ENCFF104NRI/@@download/ENCFF104NRI.bed.gz
https://www.encodeproject.org/files/ENCFF104OAG/@@download/ENCFF104OAG.bed.gz
https://www.encodeproject.org/files/ENCFF104PCD/@@download/ENCFF104PCD.bed.gz
https://www.encodeproject.org/files/ENCFF104XLA/@@download/ENCFF104XLA.bed.gz
https://www.encodeproject.org/files/ENCFF105ALH/@@download/ENCFF105ALH.bed.gz
https://www.encodeproject.org/files/ENCFF105SAZ/@@download/ENCFF105SAZ.bed.gz
https://www.encodeproject.org/files/ENCFF105UFM/@@download/ENCFF105UFM.bed.gz
https://www.encodeproject.org/files/ENCFF106AAX/@@download/ENCFF106AAX.bed.gz
https://www.encodeproject.org/files/ENCFF106ECV/@@download/ENCFF106ECV.bed.gz
https://www.encodeproject.org/files/ENCFF106GQV/@@download/ENCFF106GQV.bed.gz
https://www.encodeproject.org/files/ENCFF106NZT/@@download/ENCFF106NZT.bed.gz
https://www.encodeproject.org/files/ENCFF106OKI/@@download/ENCFF106OKI.bed.gz
https://www.encodeproject.org/files/ENCFF106YGP/@@download/ENCFF106YGP.bed.gz
https://www.encodeproject.org/files/ENCFF107KDQ/@@download/ENCFF107KDQ.bed.gz
https://www.encodeproject.org/files/ENCFF107WTD/@@download/ENCFF107WTD.bed.gz
https://www.encodeproject.org/files/ENCFF108GBD/@@download/ENCFF108GBD.bed.gz
https://www.encodeproject.org/files/ENCFF108HJP/@@download/ENCFF108HJP.bed.gz
https://www.encodeproject.org/files/ENCFF108LUO/@@download/ENCFF108LUO.bed.gz
https://www.encodeproject.org/files/ENCFF108PPK/@@download/ENCFF108PPK.bed.gz
https://www.encodeproject.org/files/ENCFF108SAD/@@download/ENCFF108SAD.bed.gz
https://www.encodeproject.org/files/ENCFF108TZT/@@download/ENCFF108TZT.bed.gz
https://www.encodeproject.org/files/ENCFF108WQI/@@download/ENCFF108WQI.bed.gz
https://www.encodeproject.org/files/ENCFF109ADF/@@download/ENCFF109ADF.bed.gz
https://www.encodeproject.org/files/ENCFF109AVD/@@download/ENCFF109AVD.bed.gz
https://www.encodeproject.org/files/ENCFF109BIP/@@download/ENCFF109BIP.bed.gz
https://www.encodeproject.org/files/ENCFF110ARD/@@download/ENCFF110ARD.bed.gz
https://www.encodeproject.org/files/ENCFF110FLB/@@download/ENCFF110FLB.bed.gz
https://www.encodeproject.org/files/ENCFF110UNJ/@@download/ENCFF110UNJ.bed.gz
https://www.encodeproject.org/files/ENCFF110VNG/@@download/ENCFF110VNG.bed.gz
https://www.encodeproject.org/files/ENCFF110XPO/@@download/ENCFF110XPO.bed.gz
https://www.encodeproject.org/files/ENCFF111AUI/@@download/ENCFF111AUI.bed.gz
https://www.encodeproject.org/files/ENCFF111KHO/@@download/ENCFF111KHO.bed.gz
https://www.encodeproject.org/files/ENCFF111SVA/@@download/ENCFF111SVA.bed.gz
https://www.encodeproject.org/files/ENCFF111SYA/@@download/ENCFF111SYA.bed.gz
https://www.encodeproject.org/files/ENCFF111YXW/@@download/ENCFF111YXW.bed.gz
https://www.encodeproject.org/files/ENCFF112CDW/@@download/ENCFF112CDW.bed.gz
https://www.encodeproject.org/files/ENCFF112CXA/@@download/ENCFF112CXA.bed.gz
https://www.encodeproject.org/files/ENCFF112IWX/@@download/ENCFF112IWX.bed.gz
https://www.encodeproject.org/files/ENCFF112KGU/@@download/ENCFF112KGU.bed.gz
https://www.encodeproject.org/files/ENCFF112KVH/@@download/ENCFF112KVH.bed.gz
https://www.encodeproject.org/files/ENCFF112PFN/@@download/ENCFF112PFN.bed.gz
https://www.encodeproject.org/files/ENCFF113RWB/@@download/ENCFF113RWB.bed.gz
https://www.encodeproject.org/files/ENCFF113SCL/@@download/ENCFF113SCL.bed.gz
https://www.encodeproject.org/files/ENCFF113TOH/@@download/ENCFF113TOH.bed.gz
https://www.encodeproject.org/files/ENCFF114HXU/@@download/ENCFF114HXU.bed.gz
https://www.encodeproject.org/files/ENCFF114SOB/@@download/ENCFF114SOB.bed.gz
https://www.encodeproject.org/files/ENCFF114VAI/@@download/ENCFF114VAI.bed.gz
https://www.encodeproject.org/files/ENCFF115BST/@@download/ENCFF115BST.bed.gz
https://www.encodeproject.org/files/ENCFF115EJR/@@download/ENCFF115EJR.bed.gz
https://www.encodeproject.org/files/ENCFF115ENN/@@download/ENCFF115ENN.bed.gz
https://www.encodeproject.org/files/ENCFF115GAD/@@download/ENCFF115GAD.bed.gz
https://www.encodeproject.org/files/ENCFF116DZJ/@@download/ENCFF116DZJ.bed.gz
https://www.encodeproject.org/files/ENCFF116KLB/@@download/ENCFF116KLB.bed.gz
https://www.encodeproject.org/files/ENCFF116SSO/@@download/ENCFF116SSO.bed.gz
https://www.encodeproject.org/files/ENCFF116WZJ/@@download/ENCFF116WZJ.bed.gz
https://www.encodeproject.org/files/ENCFF116XGU/@@download/ENCFF116XGU.bed.gz
https://www.encodeproject.org/files/ENCFF118ATD/@@download/ENCFF118ATD.bed.gz
https://www.encodeproject.org/files/ENCFF118BKM/@@download/ENCFF118BKM.bed.gz
https://www.encodeproject.org/files/ENCFF118ECK/@@download/ENCFF118ECK.bed.gz
https://www.encodeproject.org/files/ENCFF118OAK/@@download/ENCFF118OAK.bed.gz
https://www.encodeproject.org/files/ENCFF118RLS/@@download/ENCFF118RLS.bed.gz
https://www.encodeproject.org/files/ENCFF118YCQ/@@download/ENCFF118YCQ.bed.gz
https://www.encodeproject.org/files/ENCFF119CLW/@@download/ENCFF119CLW.bed.gz
https://www.encodeproject.org/files/ENCFF119GBQ/@@download/ENCFF119GBQ.bed.gz
https://www.encodeproject.org/files/ENCFF119RXX/@@download/ENCFF119RXX.bed.gz
https://www.encodeproject.org/files/ENCFF119TMJ/@@download/ENCFF119TMJ.bed.gz
https://www.encodeproject.org/files/ENCFF119UOZ/@@download/ENCFF119UOZ.bed.gz
https://www.encodeproject.org/files/ENCFF120AJF/@@download/ENCFF120AJF.bed.gz
https://www.encodeproject.org/files/ENCFF120SUM/@@download/ENCFF120SUM.bed.gz
https://www.encodeproject.org/files/ENCFF121GIC/@@download/ENCFF121GIC.bed.gz
https://www.encodeproject.org/files/ENCFF121NYY/@@download/ENCFF121NYY.bed.gz
https://www.encodeproject.org/files/ENCFF122DXE/@@download/ENCFF122DXE.bed.gz
https://www.encodeproject.org/files/ENCFF122FTW/@@download/ENCFF122FTW.bed.gz
https://www.encodeproject.org/files/ENCFF123BWJ/@@download/ENCFF123BWJ.bed.gz
https://www.encodeproject.org/files/ENCFF123BXQ/@@download/ENCFF123BXQ.bed.gz
https://www.encodeproject.org/files/ENCFF123IZT/@@download/ENCFF123IZT.bed.gz
https://www.encodeproject.org/files/ENCFF123NQF/@@download/ENCFF123NQF.bed.gz
https://www.encodeproject.org/files/ENCFF123RHR/@@download/ENCFF123RHR.bed.gz
https://www.encodeproject.org/files/ENCFF124JWA/@@download/ENCFF124JWA.bed.gz
https://www.encodeproject.org/files/ENCFF124NME/@@download/ENCFF124NME.bed.gz
https://www.encodeproject.org/files/ENCFF124UUN/@@download/ENCFF124UUN.bed.gz
https://www.encodeproject.org/files/ENCFF125XVJ/@@download/ENCFF125XVJ.bed.gz
https://www.encodeproject.org/files/ENCFF126LBQ/@@download/ENCFF126LBQ.bed.gz
https://www.encodeproject.org/files/ENCFF126LDW/@@download/ENCFF126LDW.bed.gz
https://www.encodeproject.org/files/ENCFF126ZBM/@@download/ENCFF126ZBM.bed.gz
https://www.encodeproject.org/files/ENCFF127HQV/@@download/ENCFF127HQV.bed.gz
https://www.encodeproject.org/files/ENCFF128AQO/@@download/ENCFF128AQO.bed.gz
https://www.encodeproject.org/files/ENCFF128AWH/@@download/ENCFF128AWH.bed.gz
https://www.encodeproject.org/files/ENCFF128ZLD/@@download/ENCFF128ZLD.bed.gz
https://www.encodeproject.org/files/ENCFF129DPW/@@download/ENCFF129DPW.bed.gz
https://www.encodeproject.org/files/ENCFF129VAT/@@download/ENCFF129VAT.bed.gz
https://www.encodeproject.org/files/ENCFF130OKL/@@download/ENCFF130OKL.bed.gz
https://www.encodeproject.org/files/ENCFF130TIL/@@download/ENCFF130TIL.bed.gz
https://www.encodeproject.org/files/ENCFF130WQT/@@download/ENCFF130WQT.bed.gz
https://www.encodeproject.org/files/ENCFF130ZHU/@@download/ENCFF130ZHU.bed.gz
https://www.encodeproject.org/files/ENCFF131SOS/@@download/ENCFF131SOS.bed.gz
https://www.encodeproject.org/files/ENCFF131WYW/@@download/ENCFF131WYW.bed.gz
https://www.encodeproject.org/files/ENCFF132HMQ/@@download/ENCFF132HMQ.bed.gz
https://www.encodeproject.org/files/ENCFF132JHR/@@download/ENCFF132JHR.bed.gz
https://www.encodeproject.org/files/ENCFF132KNJ/@@download/ENCFF132KNJ.bed.gz
https://www.encodeproject.org/files/ENCFF132ZSM/@@download/ENCFF132ZSM.bed.gz
https://www.encodeproject.org/files/ENCFF133KLM/@@download/ENCFF133KLM.bed.gz
https://www.encodeproject.org/files/ENCFF133ROS/@@download/ENCFF133ROS.bed.gz
https://www.encodeproject.org/files/ENCFF133ZSB/@@download/ENCFF133ZSB.bed.gz
https://www.encodeproject.org/files/ENCFF134HAQ/@@download/ENCFF134HAQ.bed.gz
https://www.encodeproject.org/files/ENCFF135AQL/@@download/ENCFF135AQL.bed.gz
https://www.encodeproject.org/files/ENCFF135BBH/@@download/ENCFF135BBH.bed.gz
https://www.encodeproject.org/files/ENCFF135VAJ/@@download/ENCFF135VAJ.bed.gz
https://www.encodeproject.org/files/ENCFF135XLY/@@download/ENCFF135XLY.bed.gz
https://www.encodeproject.org/files/ENCFF136DUP/@@download/ENCFF136DUP.bed.gz
https://www.encodeproject.org/files/ENCFF136IYG/@@download/ENCFF136IYG.bed.gz
https://www.encodeproject.org/files/ENCFF137TCL/@@download/ENCFF137TCL.bed.gz
https://www.encodeproject.org/files/ENCFF138FVQ/@@download/ENCFF138FVQ.bed.gz
https://www.encodeproject.org/files/ENCFF138PYK/@@download/ENCFF138PYK.bed.gz
https://www.encodeproject.org/files/ENCFF138WNV/@@download/ENCFF138WNV.bed.gz
https://www.encodeproject.org/files/ENCFF138YDL/@@download/ENCFF138YDL.bed.gz
https://www.encodeproject.org/files/ENCFF139HDN/@@download/ENCFF139HDN.bed.gz
https://www.encodeproject.org/files/ENCFF139OOE/@@download/ENCFF139OOE.bed.gz
https://www.encodeproject.org/files/ENCFF139QZN/@@download/ENCFF139QZN.bed.gz
https://www.encodeproject.org/files/ENCFF139XIZ/@@download/ENCFF139XIZ.bed.gz
https://www.encodeproject.org/files/ENCFF140FHE/@@download/ENCFF140FHE.bed.gz
https://www.encodeproject.org/files/ENCFF140OYU/@@download/ENCFF140OYU.bed.gz
https://www.encodeproject.org/files/ENCFF141TDT/@@download/ENCFF141TDT.bed.gz
https://www.encodeproject.org/files/ENCFF141UZG/@@download/ENCFF141UZG.bed.gz
https://www.encodeproject.org/files/ENCFF141WFE/@@download/ENCFF141WFE.bed.gz
https://www.encodeproject.org/files/ENCFF141YCX/@@download/ENCFF141YCX.bed.gz
https://www.encodeproject.org/files/ENCFF142COP/@@download/ENCFF142COP.bed.gz
https://www.encodeproject.org/files/ENCFF142TGR/@@download/ENCFF142TGR.bed.gz
https://www.encodeproject.org/files/ENCFF142UYG/@@download/ENCFF142UYG.bed.gz
https://www.encodeproject.org/files/ENCFF142ZTD/@@download/ENCFF142ZTD.bed.gz
https://www.encodeproject.org/files/ENCFF143ASW/@@download/ENCFF143ASW.bed.gz
https://www.encodeproject.org/files/ENCFF143DRH/@@download/ENCFF143DRH.bed.gz
https://www.encodeproject.org/files/ENCFF143FCH/@@download/ENCFF143FCH.bed.gz
https://www.encodeproject.org/files/ENCFF143NGY/@@download/ENCFF143NGY.bed.gz
https://www.encodeproject.org/files/ENCFF143TBS/@@download/ENCFF143TBS.bed.gz
https://www.encodeproject.org/files/ENCFF143VTV/@@download/ENCFF143VTV.bed.gz
https://www.encodeproject.org/files/ENCFF144UHV/@@download/ENCFF144UHV.bed.gz
https://www.encodeproject.org/files/ENCFF144ZLB/@@download/ENCFF144ZLB.bed.gz
https://www.encodeproject.org/files/ENCFF145IUC/@@download/ENCFF145IUC.bed.gz
https://www.encodeproject.org/files/ENCFF145NKN/@@download/ENCFF145NKN.bed.gz
https://www.encodeproject.org/files/ENCFF145VKG/@@download/ENCFF145VKG.bed.gz
https://www.encodeproject.org/files/ENCFF145VMQ/@@download/ENCFF145VMQ.bed.gz
https://www.encodeproject.org/files/ENCFF146BLW/@@download/ENCFF146BLW.bed.gz
https://www.encodeproject.org/files/ENCFF146OHQ/@@download/ENCFF146OHQ.bed.gz
https://www.encodeproject.org/files/ENCFF146VKE/@@download/ENCFF146VKE.bed.gz
https://www.encodeproject.org/files/ENCFF146XZX/@@download/ENCFF146XZX.bed.gz
https://www.encodeproject.org/files/ENCFF147CYP/@@download/ENCFF147CYP.bed.gz
https://www.encodeproject.org/files/ENCFF148JRE/@@download/ENCFF148JRE.bed.gz
https://www.encodeproject.org/files/ENCFF148RPN/@@download/ENCFF148RPN.bed.gz
https://www.encodeproject.org/files/ENCFF149FJP/@@download/ENCFF149FJP.bed.gz
https://www.encodeproject.org/files/ENCFF149GQZ/@@download/ENCFF149GQZ.bed.gz
https://www.encodeproject.org/files/ENCFF149HYM/@@download/ENCFF149HYM.bed.gz
https://www.encodeproject.org/files/ENCFF149KHD/@@download/ENCFF149KHD.bed.gz
https://www.encodeproject.org/files/ENCFF149QHA/@@download/ENCFF149QHA.bed.gz
https://www.encodeproject.org/files/ENCFF149ZZG/@@download/ENCFF149ZZG.bed.gz
https://www.encodeproject.org/files/ENCFF150BRF/@@download/ENCFF150BRF.bed.gz
https://www.encodeproject.org/files/ENCFF150MNN/@@download/ENCFF150MNN.bed.gz
https://www.encodeproject.org/files/ENCFF150NDM/@@download/ENCFF150NDM.bed.gz
https://www.encodeproject.org/files/ENCFF150XOY/@@download/ENCFF150XOY.bed.gz
https://www.encodeproject.org/files/ENCFF150ZBY/@@download/ENCFF150ZBY.bed.gz
https://www.encodeproject.org/files/ENCFF151FYS/@@download/ENCFF151FYS.bed.gz
https://www.encodeproject.org/files/ENCFF151JWD/@@download/ENCFF151JWD.bed.gz
https://www.encodeproject.org/files/ENCFF151SXP/@@download/ENCFF151SXP.bed.gz
https://www.encodeproject.org/files/ENCFF151TWM/@@download/ENCFF151TWM.bed.gz
https://www.encodeproject.org/files/ENCFF152ETT/@@download/ENCFF152ETT.bed.gz
https://www.encodeproject.org/files/ENCFF152JSZ/@@download/ENCFF152JSZ.bed.gz
https://www.encodeproject.org/files/ENCFF152WTJ/@@download/ENCFF152WTJ.bed.gz
https://www.encodeproject.org/files/ENCFF153BQX/@@download/ENCFF153BQX.bed.gz
https://www.encodeproject.org/files/ENCFF153MLO/@@download/ENCFF153MLO.bed.gz
https://www.encodeproject.org/files/ENCFF153OUB/@@download/ENCFF153OUB.bed.gz
https://www.encodeproject.org/files/ENCFF154JNK/@@download/ENCFF154JNK.bed.gz
https://www.encodeproject.org/files/ENCFF154PQG/@@download/ENCFF154PQG.bed.gz
https://www.encodeproject.org/files/ENCFF154TIT/@@download/ENCFF154TIT.bed.gz
https://www.encodeproject.org/files/ENCFF154ZCF/@@download/ENCFF154ZCF.bed.gz
https://www.encodeproject.org/files/ENCFF155DNH/@@download/ENCFF155DNH.bed.gz
https://www.encodeproject.org/files/ENCFF155FWO/@@download/ENCFF155FWO.bed.gz
https://www.encodeproject.org/files/ENCFF155ZYZ/@@download/ENCFF155ZYZ.bed.gz
https://www.encodeproject.org/files/ENCFF156CAM/@@download/ENCFF156CAM.bed.gz
https://www.encodeproject.org/files/ENCFF156EZP/@@download/ENCFF156EZP.bed.gz
https://www.encodeproject.org/files/ENCFF156HIY/@@download/ENCFF156HIY.bed.gz
https://www.encodeproject.org/files/ENCFF156THP/@@download/ENCFF156THP.bed.gz
https://www.encodeproject.org/files/ENCFF157CDS/@@download/ENCFF157CDS.bed.gz
https://www.encodeproject.org/files/ENCFF157GNV/@@download/ENCFF157GNV.bed.gz
https://www.encodeproject.org/files/ENCFF157HQD/@@download/ENCFF157HQD.bed.gz
https://www.encodeproject.org/files/ENCFF157JTU/@@download/ENCFF157JTU.bed.gz
https://www.encodeproject.org/files/ENCFF157TDQ/@@download/ENCFF157TDQ.bed.gz
https://www.encodeproject.org/files/ENCFF158AZL/@@download/ENCFF158AZL.bed.gz
https://www.encodeproject.org/files/ENCFF158YTV/@@download/ENCFF158YTV.bed.gz
https://www.encodeproject.org/files/ENCFF159END/@@download/ENCFF159END.bed.gz
https://www.encodeproject.org/files/ENCFF159ERO/@@download/ENCFF159ERO.bed.gz
https://www.encodeproject.org/files/ENCFF159IED/@@download/ENCFF159IED.bed.gz
https://www.encodeproject.org/files/ENCFF159OCV/@@download/ENCFF159OCV.bed.gz
https://www.encodeproject.org/files/ENCFF159YJU/@@download/ENCFF159YJU.bed.gz
https://www.encodeproject.org/files/ENCFF160KGF/@@download/ENCFF160KGF.bed.gz
https://www.encodeproject.org/files/ENCFF160XWV/@@download/ENCFF160XWV.bed.gz
https://www.encodeproject.org/files/ENCFF161KHX/@@download/ENCFF161KHX.bed.gz
https://www.encodeproject.org/files/ENCFF162OYO/@@download/ENCFF162OYO.bed.gz
https://www.encodeproject.org/files/ENCFF162UZN/@@download/ENCFF162UZN.bed.gz
https://www.encodeproject.org/files/ENCFF163HRF/@@download/ENCFF163HRF.bed.gz
https://www.encodeproject.org/files/ENCFF163LGN/@@download/ENCFF163LGN.bed.gz
https://www.encodeproject.org/files/ENCFF163PII/@@download/ENCFF163PII.bed.gz
https://www.encodeproject.org/files/ENCFF163ZLA/@@download/ENCFF163ZLA.bed.gz
https://www.encodeproject.org/files/ENCFF165IYE/@@download/ENCFF165IYE.bed.gz
https://www.encodeproject.org/files/ENCFF165JQS/@@download/ENCFF165JQS.bed.gz
https://www.encodeproject.org/files/ENCFF165QRQ/@@download/ENCFF165QRQ.bed.gz
https://www.encodeproject.org/files/ENCFF165SPP/@@download/ENCFF165SPP.bed.gz
https://www.encodeproject.org/files/ENCFF165UIW/@@download/ENCFF165UIW.bed.gz
https://www.encodeproject.org/files/ENCFF165VDC/@@download/ENCFF165VDC.bed.gz
https://www.encodeproject.org/files/ENCFF165ZJA/@@download/ENCFF165ZJA.bed.gz
https://www.encodeproject.org/files/ENCFF166OIS/@@download/ENCFF166OIS.bed.gz
https://www.encodeproject.org/files/ENCFF166QJY/@@download/ENCFF166QJY.bed.gz
https://www.encodeproject.org/files/ENCFF166VPJ/@@download/ENCFF166VPJ.bed.gz
https://www.encodeproject.org/files/ENCFF166YJR/@@download/ENCFF166YJR.bed.gz
https://www.encodeproject.org/files/ENCFF166ZAS/@@download/ENCFF166ZAS.bed.gz
https://www.encodeproject.org/files/ENCFF167IAP/@@download/ENCFF167IAP.bed.gz
https://www.encodeproject.org/files/ENCFF167LNH/@@download/ENCFF167LNH.bed.gz
https://www.encodeproject.org/files/ENCFF167QRJ/@@download/ENCFF167QRJ.bed.gz
https://www.encodeproject.org/files/ENCFF168COX/@@download/ENCFF168COX.bed.gz
https://www.encodeproject.org/files/ENCFF168CSQ/@@download/ENCFF168CSQ.bed.gz
https://www.encodeproject.org/files/ENCFF168UIO/@@download/ENCFF168UIO.bed.gz
https://www.encodeproject.org/files/ENCFF168XIT/@@download/ENCFF168XIT.bed.gz
https://www.encodeproject.org/files/ENCFF168ZFZ/@@download/ENCFF168ZFZ.bed.gz
https://www.encodeproject.org/files/ENCFF169ADV/@@download/ENCFF169ADV.bed.gz
https://www.encodeproject.org/files/ENCFF169AWH/@@download/ENCFF169AWH.bed.gz
https://www.encodeproject.org/files/ENCFF169OGM/@@download/ENCFF169OGM.bed.gz
https://www.encodeproject.org/files/ENCFF169QYL/@@download/ENCFF169QYL.bed.gz
https://www.encodeproject.org/files/ENCFF169UVC/@@download/ENCFF169UVC.bed.gz
https://www.encodeproject.org/files/ENCFF169VKR/@@download/ENCFF169VKR.bed.gz
https://www.encodeproject.org/files/ENCFF169XPT/@@download/ENCFF169XPT.bed.gz
https://www.encodeproject.org/files/ENCFF170ZFK/@@download/ENCFF170ZFK.bed.gz
https://www.encodeproject.org/files/ENCFF171GAW/@@download/ENCFF171GAW.bed.gz
https://www.encodeproject.org/files/ENCFF171NJQ/@@download/ENCFF171NJQ.bed.gz
https://www.encodeproject.org/files/ENCFF171OYG/@@download/ENCFF171OYG.bed.gz
https://www.encodeproject.org/files/ENCFF171RGZ/@@download/ENCFF171RGZ.bed.gz
https://www.encodeproject.org/files/ENCFF171XML/@@download/ENCFF171XML.bed.gz
https://www.encodeproject.org/files/ENCFF171ZNN/@@download/ENCFF171ZNN.bed.gz
https://www.encodeproject.org/files/ENCFF171ZRD/@@download/ENCFF171ZRD.bed.gz
https://www.encodeproject.org/files/ENCFF172GXY/@@download/ENCFF172GXY.bed.gz
https://www.encodeproject.org/files/ENCFF172OPL/@@download/ENCFF172OPL.bed.gz
https://www.encodeproject.org/files/ENCFF173FHK/@@download/ENCFF173FHK.bed.gz
https://www.encodeproject.org/files/ENCFF173RZA/@@download/ENCFF173RZA.bed.gz
https://www.encodeproject.org/files/ENCFF173ZPC/@@download/ENCFF173ZPC.bed.gz
https://www.encodeproject.org/files/ENCFF174FXT/@@download/ENCFF174FXT.bed.gz
https://www.encodeproject.org/files/ENCFF174JHS/@@download/ENCFF174JHS.bed.gz
https://www.encodeproject.org/files/ENCFF174NUH/@@download/ENCFF174NUH.bed.gz
https://www.encodeproject.org/files/ENCFF175AYH/@@download/ENCFF175AYH.bed.gz
https://www.encodeproject.org/files/ENCFF175FFY/@@download/ENCFF175FFY.bed.gz
https://www.encodeproject.org/files/ENCFF175IYV/@@download/ENCFF175IYV.bed.gz
https://www.encodeproject.org/files/ENCFF176VRX/@@download/ENCFF176VRX.bed.gz
https://www.encodeproject.org/files/ENCFF177IAO/@@download/ENCFF177IAO.bed.gz
https://www.encodeproject.org/files/ENCFF177JVQ/@@download/ENCFF177JVQ.bed.gz
https://www.encodeproject.org/files/ENCFF177NXV/@@download/ENCFF177NXV.bed.gz
https://www.encodeproject.org/files/ENCFF178BMV/@@download/ENCFF178BMV.bed.gz
https://www.encodeproject.org/files/ENCFF178DYP/@@download/ENCFF178DYP.bed.gz
https://www.encodeproject.org/files/ENCFF178SVE/@@download/ENCFF178SVE.bed.gz
https://www.encodeproject.org/files/ENCFF179LFO/@@download/ENCFF179LFO.bed.gz
https://www.encodeproject.org/files/ENCFF179WTZ/@@download/ENCFF179WTZ.bed.gz
https://www.encodeproject.org/files/ENCFF180EWM/@@download/ENCFF180EWM.bed.gz
https://www.encodeproject.org/files/ENCFF180KAV/@@download/ENCFF180KAV.bed.gz
https://www.encodeproject.org/files/ENCFF180NUC/@@download/ENCFF180NUC.bed.gz
https://www.encodeproject.org/files/ENCFF180SKE/@@download/ENCFF180SKE.bed.gz
https://www.encodeproject.org/files/ENCFF180VCG/@@download/ENCFF180VCG.bed.gz
https://www.encodeproject.org/files/ENCFF180WMP/@@download/ENCFF180WMP.bed.gz
https://www.encodeproject.org/files/ENCFF180XUG/@@download/ENCFF180XUG.bed.gz
https://www.encodeproject.org/files/ENCFF182DIE/@@download/ENCFF182DIE.bed.gz
https://www.encodeproject.org/files/ENCFF183VMB/@@download/ENCFF183VMB.bed.gz
https://www.encodeproject.org/files/ENCFF183YEF/@@download/ENCFF183YEF.bed.gz
https://www.encodeproject.org/files/ENCFF184BXM/@@download/ENCFF184BXM.bed.gz
https://www.encodeproject.org/files/ENCFF184JAS/@@download/ENCFF184JAS.bed.gz
https://www.encodeproject.org/files/ENCFF184MEF/@@download/ENCFF184MEF.bed.gz
https://www.encodeproject.org/files/ENCFF184XIL/@@download/ENCFF184XIL.bed.gz
https://www.encodeproject.org/files/ENCFF185EKW/@@download/ENCFF185EKW.bed.gz
https://www.encodeproject.org/files/ENCFF185FBX/@@download/ENCFF185FBX.bed.gz
https://www.encodeproject.org/files/ENCFF185GBZ/@@download/ENCFF185GBZ.bed.gz
https://www.encodeproject.org/files/ENCFF185UUT/@@download/ENCFF185UUT.bed.gz
https://www.encodeproject.org/files/ENCFF186CMN/@@download/ENCFF186CMN.bed.gz
https://www.encodeproject.org/files/ENCFF186ISV/@@download/ENCFF186ISV.bed.gz
https://www.encodeproject.org/files/ENCFF186PHS/@@download/ENCFF186PHS.bed.gz
https://www.encodeproject.org/files/ENCFF186RPU/@@download/ENCFF186RPU.bed.gz
https://www.encodeproject.org/files/ENCFF186VPP/@@download/ENCFF186VPP.bed.gz
https://www.encodeproject.org/files/ENCFF186XBR/@@download/ENCFF186XBR.bed.gz
https://www.encodeproject.org/files/ENCFF187DOW/@@download/ENCFF187DOW.bed.gz
https://www.encodeproject.org/files/ENCFF187LIH/@@download/ENCFF187LIH.bed.gz
https://www.encodeproject.org/files/ENCFF188HUC/@@download/ENCFF188HUC.bed.gz
https://www.encodeproject.org/files/ENCFF188TGA/@@download/ENCFF188TGA.bed.gz
https://www.encodeproject.org/files/ENCFF189OSV/@@download/ENCFF189OSV.bed.gz
https://www.encodeproject.org/files/ENCFF189PKJ/@@download/ENCFF189PKJ.bed.gz
https://www.encodeproject.org/files/ENCFF189UQY/@@download/ENCFF189UQY.bed.gz
https://www.encodeproject.org/files/ENCFF189UWW/@@download/ENCFF189UWW.bed.gz
https://www.encodeproject.org/files/ENCFF190FEC/@@download/ENCFF190FEC.bed.gz
https://www.encodeproject.org/files/ENCFF190FKP/@@download/ENCFF190FKP.bed.gz
https://www.encodeproject.org/files/ENCFF190JAO/@@download/ENCFF190JAO.bed.gz
https://www.encodeproject.org/files/ENCFF190LEQ/@@download/ENCFF190LEQ.bed.gz
https://www.encodeproject.org/files/ENCFF190WKI/@@download/ENCFF190WKI.bed.gz
https://www.encodeproject.org/files/ENCFF191HZC/@@download/ENCFF191HZC.bed.gz
https://www.encodeproject.org/files/ENCFF191IBA/@@download/ENCFF191IBA.bed.gz
https://www.encodeproject.org/files/ENCFF191KEB/@@download/ENCFF191KEB.bed.gz
https://www.encodeproject.org/files/ENCFF192GAX/@@download/ENCFF192GAX.bed.gz
https://www.encodeproject.org/files/ENCFF192WAG/@@download/ENCFF192WAG.bed.gz
https://www.encodeproject.org/files/ENCFF193BGB/@@download/ENCFF193BGB.bed.gz
https://www.encodeproject.org/files/ENCFF193GDV/@@download/ENCFF193GDV.bed.gz
https://www.encodeproject.org/files/ENCFF193JNO/@@download/ENCFF193JNO.bed.gz
https://www.encodeproject.org/files/ENCFF193ORD/@@download/ENCFF193ORD.bed.gz
https://www.encodeproject.org/files/ENCFF193OWF/@@download/ENCFF193OWF.bed.gz
https://www.encodeproject.org/files/ENCFF193WRD/@@download/ENCFF193WRD.bed.gz
https://www.encodeproject.org/files/ENCFF193ZIK/@@download/ENCFF193ZIK.bed.gz
https://www.encodeproject.org/files/ENCFF194VLV/@@download/ENCFF194VLV.bed.gz
https://www.encodeproject.org/files/ENCFF195VAU/@@download/ENCFF195VAU.bed.gz
https://www.encodeproject.org/files/ENCFF196DQS/@@download/ENCFF196DQS.bed.gz
https://www.encodeproject.org/files/ENCFF196DWT/@@download/ENCFF196DWT.bed.gz
https://www.encodeproject.org/files/ENCFF196FFO/@@download/ENCFF196FFO.bed.gz
https://www.encodeproject.org/files/ENCFF196KRF/@@download/ENCFF196KRF.bed.gz
https://www.encodeproject.org/files/ENCFF196MXR/@@download/ENCFF196MXR.bed.gz
https://www.encodeproject.org/files/ENCFF197BBD/@@download/ENCFF197BBD.bed.gz
https://www.encodeproject.org/files/ENCFF197ZZG/@@download/ENCFF197ZZG.bed.gz
https://www.encodeproject.org/files/ENCFF198NGY/@@download/ENCFF198NGY.bed.gz
https://www.encodeproject.org/files/ENCFF198OOM/@@download/ENCFF198OOM.bed.gz
https://www.encodeproject.org/files/ENCFF198QRW/@@download/ENCFF198QRW.bed.gz
https://www.encodeproject.org/files/ENCFF199AYL/@@download/ENCFF199AYL.bed.gz
https://www.encodeproject.org/files/ENCFF200AEP/@@download/ENCFF200AEP.bed.gz
https://www.encodeproject.org/files/ENCFF200EDZ/@@download/ENCFF200EDZ.bed.gz
https://www.encodeproject.org/files/ENCFF200ITL/@@download/ENCFF200ITL.bed.gz
https://www.encodeproject.org/files/ENCFF200ZET/@@download/ENCFF200ZET.bed.gz
https://www.encodeproject.org/files/ENCFF201AZF/@@download/ENCFF201AZF.bed.gz
https://www.encodeproject.org/files/ENCFF201NFP/@@download/ENCFF201NFP.bed.gz
https://www.encodeproject.org/files/ENCFF201SWK/@@download/ENCFF201SWK.bed.gz
https://www.encodeproject.org/files/ENCFF201VZW/@@download/ENCFF201VZW.bed.gz
https://www.encodeproject.org/files/ENCFF201ZKZ/@@download/ENCFF201ZKZ.bed.gz
https://www.encodeproject.org/files/ENCFF202KME/@@download/ENCFF202KME.bed.gz
https://www.encodeproject.org/files/ENCFF202LNA/@@download/ENCFF202LNA.bed.gz
https://www.encodeproject.org/files/ENCFF202OSU/@@download/ENCFF202OSU.bed.gz
https://www.encodeproject.org/files/ENCFF203NYA/@@download/ENCFF203NYA.bed.gz
https://www.encodeproject.org/files/ENCFF203WAC/@@download/ENCFF203WAC.bed.gz
https://www.encodeproject.org/files/ENCFF204MFL/@@download/ENCFF204MFL.bed.gz
https://www.encodeproject.org/files/ENCFF204MUK/@@download/ENCFF204MUK.bed.gz
https://www.encodeproject.org/files/ENCFF204UKB/@@download/ENCFF204UKB.bed.gz
https://www.encodeproject.org/files/ENCFF205KTX/@@download/ENCFF205KTX.bed.gz
https://www.encodeproject.org/files/ENCFF205LFV/@@download/ENCFF205LFV.bed.gz
https://www.encodeproject.org/files/ENCFF205OAA/@@download/ENCFF205OAA.bed.gz
https://www.encodeproject.org/files/ENCFF205TYJ/@@download/ENCFF205TYJ.bed.gz
https://www.encodeproject.org/files/ENCFF205UAA/@@download/ENCFF205UAA.bed.gz
https://www.encodeproject.org/files/ENCFF206EGT/@@download/ENCFF206EGT.bed.gz
https://www.encodeproject.org/files/ENCFF206KPV/@@download/ENCFF206KPV.bed.gz
https://www.encodeproject.org/files/ENCFF206LMB/@@download/ENCFF206LMB.bed.gz
https://www.encodeproject.org/files/ENCFF207MHX/@@download/ENCFF207MHX.bed.gz
https://www.encodeproject.org/files/ENCFF207MLR/@@download/ENCFF207MLR.bed.gz
https://www.encodeproject.org/files/ENCFF207ZEY/@@download/ENCFF207ZEY.bed.gz
https://www.encodeproject.org/files/ENCFF208DJA/@@download/ENCFF208DJA.bed.gz
https://www.encodeproject.org/files/ENCFF208GHP/@@download/ENCFF208GHP.bed.gz
https://www.encodeproject.org/files/ENCFF208OME/@@download/ENCFF208OME.bed.gz
https://www.encodeproject.org/files/ENCFF209MHH/@@download/ENCFF209MHH.bed.gz
https://www.encodeproject.org/files/ENCFF209MTG/@@download/ENCFF209MTG.bed.gz
https://www.encodeproject.org/files/ENCFF209QFT/@@download/ENCFF209QFT.bed.gz
https://www.encodeproject.org/files/ENCFF210DQA/@@download/ENCFF210DQA.bed.gz
https://www.encodeproject.org/files/ENCFF211CXS/@@download/ENCFF211CXS.bed.gz
https://www.encodeproject.org/files/ENCFF211DAC/@@download/ENCFF211DAC.bed.gz
https://www.encodeproject.org/files/ENCFF211HMH/@@download/ENCFF211HMH.bed.gz
https://www.encodeproject.org/files/ENCFF211KOG/@@download/ENCFF211KOG.bed.gz
https://www.encodeproject.org/files/ENCFF211MSC/@@download/ENCFF211MSC.bed.gz
https://www.encodeproject.org/files/ENCFF211RZS/@@download/ENCFF211RZS.bed.gz
https://www.encodeproject.org/files/ENCFF211VYM/@@download/ENCFF211VYM.bed.gz
https://www.encodeproject.org/files/ENCFF211WGV/@@download/ENCFF211WGV.bed.gz
https://www.encodeproject.org/files/ENCFF212BPA/@@download/ENCFF212BPA.bed.gz
https://www.encodeproject.org/files/ENCFF212SAT/@@download/ENCFF212SAT.bed.gz
https://www.encodeproject.org/files/ENCFF213KSD/@@download/ENCFF213KSD.bed.gz
https://www.encodeproject.org/files/ENCFF213LJI/@@download/ENCFF213LJI.bed.gz
https://www.encodeproject.org/files/ENCFF214ISN/@@download/ENCFF214ISN.bed.gz
https://www.encodeproject.org/files/ENCFF214NTL/@@download/ENCFF214NTL.bed.gz
https://www.encodeproject.org/files/ENCFF214NUJ/@@download/ENCFF214NUJ.bed.gz
https://www.encodeproject.org/files/ENCFF214UAG/@@download/ENCFF214UAG.bed.gz
https://www.encodeproject.org/files/ENCFF214YFB/@@download/ENCFF214YFB.bed.gz
https://www.encodeproject.org/files/ENCFF214ZEK/@@download/ENCFF214ZEK.bed.gz
https://www.encodeproject.org/files/ENCFF215EPH/@@download/ENCFF215EPH.bed.gz
https://www.encodeproject.org/files/ENCFF215GPK/@@download/ENCFF215GPK.bed.gz
https://www.encodeproject.org/files/ENCFF215HIP/@@download/ENCFF215HIP.bed.gz
https://www.encodeproject.org/files/ENCFF215UIS/@@download/ENCFF215UIS.bed.gz
https://www.encodeproject.org/files/ENCFF215WSI/@@download/ENCFF215WSI.bed.gz
https://www.encodeproject.org/files/ENCFF216GMF/@@download/ENCFF216GMF.bed.gz
https://www.encodeproject.org/files/ENCFF216JWP/@@download/ENCFF216JWP.bed.gz
https://www.encodeproject.org/files/ENCFF216OMD/@@download/ENCFF216OMD.bed.gz
https://www.encodeproject.org/files/ENCFF216XRU/@@download/ENCFF216XRU.bed.gz
https://www.encodeproject.org/files/ENCFF217BXA/@@download/ENCFF217BXA.bed.gz
https://www.encodeproject.org/files/ENCFF217DDB/@@download/ENCFF217DDB.bed.gz
https://www.encodeproject.org/files/ENCFF217JJN/@@download/ENCFF217JJN.bed.gz
https://www.encodeproject.org/files/ENCFF217STG/@@download/ENCFF217STG.bed.gz
https://www.encodeproject.org/files/ENCFF218JYZ/@@download/ENCFF218JYZ.bed.gz
https://www.encodeproject.org/files/ENCFF218KRJ/@@download/ENCFF218KRJ.bed.gz
https://www.encodeproject.org/files/ENCFF218NMI/@@download/ENCFF218NMI.bed.gz
https://www.encodeproject.org/files/ENCFF218TIK/@@download/ENCFF218TIK.bed.gz
https://www.encodeproject.org/files/ENCFF219SMW/@@download/ENCFF219SMW.bed.gz
https://www.encodeproject.org/files/ENCFF220DPH/@@download/ENCFF220DPH.bed.gz
https://www.encodeproject.org/files/ENCFF220MSF/@@download/ENCFF220MSF.bed.gz
https://www.encodeproject.org/files/ENCFF220ORF/@@download/ENCFF220ORF.bed.gz
https://www.encodeproject.org/files/ENCFF220XPZ/@@download/ENCFF220XPZ.bed.gz
https://www.encodeproject.org/files/ENCFF221AOL/@@download/ENCFF221AOL.bed.gz
https://www.encodeproject.org/files/ENCFF221GCG/@@download/ENCFF221GCG.bed.gz
https://www.encodeproject.org/files/ENCFF221IWR/@@download/ENCFF221IWR.bed.gz
https://www.encodeproject.org/files/ENCFF221TMD/@@download/ENCFF221TMD.bed.gz
https://www.encodeproject.org/files/ENCFF222AXX/@@download/ENCFF222AXX.bed.gz
https://www.encodeproject.org/files/ENCFF222KPO/@@download/ENCFF222KPO.bed.gz
https://www.encodeproject.org/files/ENCFF222NNT/@@download/ENCFF222NNT.bed.gz
https://www.encodeproject.org/files/ENCFF223QFR/@@download/ENCFF223QFR.bed.gz
https://www.encodeproject.org/files/ENCFF223UOE/@@download/ENCFF223UOE.bed.gz
https://www.encodeproject.org/files/ENCFF224BUW/@@download/ENCFF224BUW.bed.gz
https://www.encodeproject.org/files/ENCFF224FAC/@@download/ENCFF224FAC.bed.gz
https://www.encodeproject.org/files/ENCFF224KBE/@@download/ENCFF224KBE.bed.gz
https://www.encodeproject.org/files/ENCFF224RFJ/@@download/ENCFF224RFJ.bed.gz
https://www.encodeproject.org/files/ENCFF226HAT/@@download/ENCFF226HAT.bed.gz
https://www.encodeproject.org/files/ENCFF226WSC/@@download/ENCFF226WSC.bed.gz
https://www.encodeproject.org/files/ENCFF227DNW/@@download/ENCFF227DNW.bed.gz
https://www.encodeproject.org/files/ENCFF227HVU/@@download/ENCFF227HVU.bed.gz
https://www.encodeproject.org/files/ENCFF228CMD/@@download/ENCFF228CMD.bed.gz
https://www.encodeproject.org/files/ENCFF228JQE/@@download/ENCFF228JQE.bed.gz
https://www.encodeproject.org/files/ENCFF228LHM/@@download/ENCFF228LHM.bed.gz
https://www.encodeproject.org/files/ENCFF228LXS/@@download/ENCFF228LXS.bed.gz
https://www.encodeproject.org/files/ENCFF228RUP/@@download/ENCFF228RUP.bed.gz
https://www.encodeproject.org/files/ENCFF229GYW/@@download/ENCFF229GYW.bed.gz
https://www.encodeproject.org/files/ENCFF229IQW/@@download/ENCFF229IQW.bed.gz
https://www.encodeproject.org/files/ENCFF229NLK/@@download/ENCFF229NLK.bed.gz
https://www.encodeproject.org/files/ENCFF230CUT/@@download/ENCFF230CUT.bed.gz
https://www.encodeproject.org/files/ENCFF230HXW/@@download/ENCFF230HXW.bed.gz
https://www.encodeproject.org/files/ENCFF230JEY/@@download/ENCFF230JEY.bed.gz
https://www.encodeproject.org/files/ENCFF230KBG/@@download/ENCFF230KBG.bed.gz
https://www.encodeproject.org/files/ENCFF230KZH/@@download/ENCFF230KZH.bed.gz
https://www.encodeproject.org/files/ENCFF230LFX/@@download/ENCFF230LFX.bed.gz
https://www.encodeproject.org/files/ENCFF230SDP/@@download/ENCFF230SDP.bed.gz
https://www.encodeproject.org/files/ENCFF231AVF/@@download/ENCFF231AVF.bed.gz
https://www.encodeproject.org/files/ENCFF231NZU/@@download/ENCFF231NZU.bed.gz
https://www.encodeproject.org/files/ENCFF231UEH/@@download/ENCFF231UEH.bed.gz
https://www.encodeproject.org/files/ENCFF231VWX/@@download/ENCFF231VWX.bed.gz
https://www.encodeproject.org/files/ENCFF232BGD/@@download/ENCFF232BGD.bed.gz
https://www.encodeproject.org/files/ENCFF232PKN/@@download/ENCFF232PKN.bed.gz
https://www.encodeproject.org/files/ENCFF232TVP/@@download/ENCFF232TVP.bed.gz
https://www.encodeproject.org/files/ENCFF232XBN/@@download/ENCFF232XBN.bed.gz
https://www.encodeproject.org/files/ENCFF232ZHD/@@download/ENCFF232ZHD.bed.gz
https://www.encodeproject.org/files/ENCFF233ABI/@@download/ENCFF233ABI.bed.gz
https://www.encodeproject.org/files/ENCFF233BHX/@@download/ENCFF233BHX.bed.gz
https://www.encodeproject.org/files/ENCFF233NOP/@@download/ENCFF233NOP.bed.gz
https://www.encodeproject.org/files/ENCFF233OIC/@@download/ENCFF233OIC.bed.gz
https://www.encodeproject.org/files/ENCFF233XNV/@@download/ENCFF233XNV.bed.gz
https://www.encodeproject.org/files/ENCFF234HQO/@@download/ENCFF234HQO.bed.gz
https://www.encodeproject.org/files/ENCFF234IMJ/@@download/ENCFF234IMJ.bed.gz
https://www.encodeproject.org/files/ENCFF234OMD/@@download/ENCFF234OMD.bed.gz
https://www.encodeproject.org/files/ENCFF234PAK/@@download/ENCFF234PAK.bed.gz
https://www.encodeproject.org/files/ENCFF234RER/@@download/ENCFF234RER.bed.gz
https://www.encodeproject.org/files/ENCFF235JPE/@@download/ENCFF235JPE.bed.gz
https://www.encodeproject.org/files/ENCFF235OJE/@@download/ENCFF235OJE.bed.gz
https://www.encodeproject.org/files/ENCFF235PNM/@@download/ENCFF235PNM.bed.gz
https://www.encodeproject.org/files/ENCFF236CPT/@@download/ENCFF236CPT.bed.gz
https://www.encodeproject.org/files/ENCFF236DDT/@@download/ENCFF236DDT.bed.gz
https://www.encodeproject.org/files/ENCFF236EMJ/@@download/ENCFF236EMJ.bed.gz
https://www.encodeproject.org/files/ENCFF236IKZ/@@download/ENCFF236IKZ.bed.gz
https://www.encodeproject.org/files/ENCFF236MLS/@@download/ENCFF236MLS.bed.gz
https://www.encodeproject.org/files/ENCFF237AST/@@download/ENCFF237AST.bed.gz
https://www.encodeproject.org/files/ENCFF237LVS/@@download/ENCFF237LVS.bed.gz
https://www.encodeproject.org/files/ENCFF237WHW/@@download/ENCFF237WHW.bed.gz
https://www.encodeproject.org/files/ENCFF237WYA/@@download/ENCFF237WYA.bed.gz
https://www.encodeproject.org/files/ENCFF237XZS/@@download/ENCFF237XZS.bed.gz
https://www.encodeproject.org/files/ENCFF237YDB/@@download/ENCFF237YDB.bed.gz
https://www.encodeproject.org/files/ENCFF237ZLT/@@download/ENCFF237ZLT.bed.gz
https://www.encodeproject.org/files/ENCFF239JWB/@@download/ENCFF239JWB.bed.gz
https://www.encodeproject.org/files/ENCFF239JXU/@@download/ENCFF239JXU.bed.gz
https://www.encodeproject.org/files/ENCFF239LQO/@@download/ENCFF239LQO.bed.gz
https://www.encodeproject.org/files/ENCFF239QVJ/@@download/ENCFF239QVJ.bed.gz
https://www.encodeproject.org/files/ENCFF239ZNV/@@download/ENCFF239ZNV.bed.gz
https://www.encodeproject.org/files/ENCFF240CFZ/@@download/ENCFF240CFZ.bed.gz
https://www.encodeproject.org/files/ENCFF240EGF/@@download/ENCFF240EGF.bed.gz
https://www.encodeproject.org/files/ENCFF240TIB/@@download/ENCFF240TIB.bed.gz
https://www.encodeproject.org/files/ENCFF240UJG/@@download/ENCFF240UJG.bed.gz
https://www.encodeproject.org/files/ENCFF240YBY/@@download/ENCFF240YBY.bed.gz
https://www.encodeproject.org/files/ENCFF241PYN/@@download/ENCFF241PYN.bed.gz
https://www.encodeproject.org/files/ENCFF241YGM/@@download/ENCFF241YGM.bed.gz
https://www.encodeproject.org/files/ENCFF242KAE/@@download/ENCFF242KAE.bed.gz
https://www.encodeproject.org/files/ENCFF243EAW/@@download/ENCFF243EAW.bed.gz
https://www.encodeproject.org/files/ENCFF243HGU/@@download/ENCFF243HGU.bed.gz
https://www.encodeproject.org/files/ENCFF243JXS/@@download/ENCFF243JXS.bed.gz
https://www.encodeproject.org/files/ENCFF244DZD/@@download/ENCFF244DZD.bed.gz
https://www.encodeproject.org/files/ENCFF244ENN/@@download/ENCFF244ENN.bed.gz
https://www.encodeproject.org/files/ENCFF244NRV/@@download/ENCFF244NRV.bed.gz
https://www.encodeproject.org/files/ENCFF245RKH/@@download/ENCFF245RKH.bed.gz
https://www.encodeproject.org/files/ENCFF245WUR/@@download/ENCFF245WUR.bed.gz
https://www.encodeproject.org/files/ENCFF245XOL/@@download/ENCFF245XOL.bed.gz
https://www.encodeproject.org/files/ENCFF246AVP/@@download/ENCFF246AVP.bed.gz
https://www.encodeproject.org/files/ENCFF246GOO/@@download/ENCFF246GOO.bed.gz
https://www.encodeproject.org/files/ENCFF246OZH/@@download/ENCFF246OZH.bed.gz
https://www.encodeproject.org/files/ENCFF246QMF/@@download/ENCFF246QMF.bed.gz
https://www.encodeproject.org/files/ENCFF247GJR/@@download/ENCFF247GJR.bed.gz
https://www.encodeproject.org/files/ENCFF247ZIM/@@download/ENCFF247ZIM.bed.gz
https://www.encodeproject.org/files/ENCFF248IPH/@@download/ENCFF248IPH.bed.gz
https://www.encodeproject.org/files/ENCFF248UOT/@@download/ENCFF248UOT.bed.gz
https://www.encodeproject.org/files/ENCFF248WQV/@@download/ENCFF248WQV.bed.gz
https://www.encodeproject.org/files/ENCFF248YSF/@@download/ENCFF248YSF.bed.gz
https://www.encodeproject.org/files/ENCFF249HFV/@@download/ENCFF249HFV.bed.gz
https://www.encodeproject.org/files/ENCFF249NCB/@@download/ENCFF249NCB.bed.gz
https://www.encodeproject.org/files/ENCFF249OJK/@@download/ENCFF249OJK.bed.gz
https://www.encodeproject.org/files/ENCFF250CEK/@@download/ENCFF250CEK.bed.gz
https://www.encodeproject.org/files/ENCFF250FJC/@@download/ENCFF250FJC.bed.gz
https://www.encodeproject.org/files/ENCFF250MQB/@@download/ENCFF250MQB.bed.gz
https://www.encodeproject.org/files/ENCFF250RFR/@@download/ENCFF250RFR.bed.gz
https://www.encodeproject.org/files/ENCFF250ZHO/@@download/ENCFF250ZHO.bed.gz
https://www.encodeproject.org/files/ENCFF251OYZ/@@download/ENCFF251OYZ.bed.gz
https://www.encodeproject.org/files/ENCFF253GKG/@@download/ENCFF253GKG.bed.gz
https://www.encodeproject.org/files/ENCFF253KGF/@@download/ENCFF253KGF.bed.gz
https://www.encodeproject.org/files/ENCFF253RHW/@@download/ENCFF253RHW.bed.gz
https://www.encodeproject.org/files/ENCFF253UAF/@@download/ENCFF253UAF.bed.gz
https://www.encodeproject.org/files/ENCFF253VVF/@@download/ENCFF253VVF.bed.gz
https://www.encodeproject.org/files/ENCFF254ACI/@@download/ENCFF254ACI.bed.gz
https://www.encodeproject.org/files/ENCFF254AUY/@@download/ENCFF254AUY.bed.gz
https://www.encodeproject.org/files/ENCFF254BRU/@@download/ENCFF254BRU.bed.gz
https://www.encodeproject.org/files/ENCFF254GYM/@@download/ENCFF254GYM.bed.gz
https://www.encodeproject.org/files/ENCFF254OZF/@@download/ENCFF254OZF.bed.gz
https://www.encodeproject.org/files/ENCFF254TKI/@@download/ENCFF254TKI.bed.gz
https://www.encodeproject.org/files/ENCFF254WJV/@@download/ENCFF254WJV.bed.gz
https://www.encodeproject.org/files/ENCFF254ZDA/@@download/ENCFF254ZDA.bed.gz
https://www.encodeproject.org/files/ENCFF254ZIF/@@download/ENCFF254ZIF.bed.gz
https://www.encodeproject.org/files/ENCFF255DKG/@@download/ENCFF255DKG.bed.gz
https://www.encodeproject.org/files/ENCFF255QEY/@@download/ENCFF255QEY.bed.gz
https://www.encodeproject.org/files/ENCFF256HHR/@@download/ENCFF256HHR.bed.gz
https://www.encodeproject.org/files/ENCFF257CCO/@@download/ENCFF257CCO.bed.gz
https://www.encodeproject.org/files/ENCFF257MVA/@@download/ENCFF257MVA.bed.gz
https://www.encodeproject.org/files/ENCFF257QSR/@@download/ENCFF257QSR.bed.gz
https://www.encodeproject.org/files/ENCFF257VPC/@@download/ENCFF257VPC.bed.gz
https://www.encodeproject.org/files/ENCFF258MNE/@@download/ENCFF258MNE.bed.gz
https://www.encodeproject.org/files/ENCFF258PML/@@download/ENCFF258PML.bed.gz
https://www.encodeproject.org/files/ENCFF258VQP/@@download/ENCFF258VQP.bed.gz
https://www.encodeproject.org/files/ENCFF258VXT/@@download/ENCFF258VXT.bed.gz
https://www.encodeproject.org/files/ENCFF259CAA/@@download/ENCFF259CAA.bed.gz
https://www.encodeproject.org/files/ENCFF259JBE/@@download/ENCFF259JBE.bed.gz
https://www.encodeproject.org/files/ENCFF259PTV/@@download/ENCFF259PTV.bed.gz
https://www.encodeproject.org/files/ENCFF259UJN/@@download/ENCFF259UJN.bed.gz
https://www.encodeproject.org/files/ENCFF260XMT/@@download/ENCFF260XMT.bed.gz
https://www.encodeproject.org/files/ENCFF260YRE/@@download/ENCFF260YRE.bed.gz
https://www.encodeproject.org/files/ENCFF261NJZ/@@download/ENCFF261NJZ.bed.gz
https://www.encodeproject.org/files/ENCFF261NKP/@@download/ENCFF261NKP.bed.gz
https://www.encodeproject.org/files/ENCFF261ORB/@@download/ENCFF261ORB.bed.gz
https://www.encodeproject.org/files/ENCFF261QWU/@@download/ENCFF261QWU.bed.gz
https://www.encodeproject.org/files/ENCFF261XDM/@@download/ENCFF261XDM.bed.gz
https://www.encodeproject.org/files/ENCFF261YPC/@@download/ENCFF261YPC.bed.gz
https://www.encodeproject.org/files/ENCFF262CSX/@@download/ENCFF262CSX.bed.gz
https://www.encodeproject.org/files/ENCFF262LZH/@@download/ENCFF262LZH.bed.gz
https://www.encodeproject.org/files/ENCFF262YTC/@@download/ENCFF262YTC.bed.gz
https://www.encodeproject.org/files/ENCFF263OTQ/@@download/ENCFF263OTQ.bed.gz
https://www.encodeproject.org/files/ENCFF263UIX/@@download/ENCFF263UIX.bed.gz
https://www.encodeproject.org/files/ENCFF264JDI/@@download/ENCFF264JDI.bed.gz
https://www.encodeproject.org/files/ENCFF264NFU/@@download/ENCFF264NFU.bed.gz
https://www.encodeproject.org/files/ENCFF265CFH/@@download/ENCFF265CFH.bed.gz
https://www.encodeproject.org/files/ENCFF265MQC/@@download/ENCFF265MQC.bed.gz
https://www.encodeproject.org/files/ENCFF265QBV/@@download/ENCFF265QBV.bed.gz
https://www.encodeproject.org/files/ENCFF265ZRC/@@download/ENCFF265ZRC.bed.gz
https://www.encodeproject.org/files/ENCFF266AIP/@@download/ENCFF266AIP.bed.gz
https://www.encodeproject.org/files/ENCFF266AOW/@@download/ENCFF266AOW.bed.gz
https://www.encodeproject.org/files/ENCFF266GBP/@@download/ENCFF266GBP.bed.gz
https://www.encodeproject.org/files/ENCFF266NXE/@@download/ENCFF266NXE.bed.gz
https://www.encodeproject.org/files/ENCFF266WST/@@download/ENCFF266WST.bed.gz
https://www.encodeproject.org/files/ENCFF266XUO/@@download/ENCFF266XUO.bed.gz
https://www.encodeproject.org/files/ENCFF267FDQ/@@download/ENCFF267FDQ.bed.gz
https://www.encodeproject.org/files/ENCFF268RHV/@@download/ENCFF268RHV.bed.gz
https://www.encodeproject.org/files/ENCFF269MSP/@@download/ENCFF269MSP.bed.gz
https://www.encodeproject.org/files/ENCFF269PAM/@@download/ENCFF269PAM.bed.gz
https://www.encodeproject.org/files/ENCFF269VVP/@@download/ENCFF269VVP.bed.gz
https://www.encodeproject.org/files/ENCFF270ANA/@@download/ENCFF270ANA.bed.gz
https://www.encodeproject.org/files/ENCFF270JMZ/@@download/ENCFF270JMZ.bed.gz
https://www.encodeproject.org/files/ENCFF270PPJ/@@download/ENCFF270PPJ.bed.gz
https://www.encodeproject.org/files/ENCFF270TSN/@@download/ENCFF270TSN.bed.gz
https://www.encodeproject.org/files/ENCFF271IQS/@@download/ENCFF271IQS.bed.gz
https://www.encodeproject.org/files/ENCFF271KOH/@@download/ENCFF271KOH.bed.gz
https://www.encodeproject.org/files/ENCFF271TYA/@@download/ENCFF271TYA.bed.gz
https://www.encodeproject.org/files/ENCFF271ZLC/@@download/ENCFF271ZLC.bed.gz
https://www.encodeproject.org/files/ENCFF272IPH/@@download/ENCFF272IPH.bed.gz
https://www.encodeproject.org/files/ENCFF272ROP/@@download/ENCFF272ROP.bed.gz
https://www.encodeproject.org/files/ENCFF272UYV/@@download/ENCFF272UYV.bed.gz
https://www.encodeproject.org/files/ENCFF272UYW/@@download/ENCFF272UYW.bed.gz
https://www.encodeproject.org/files/ENCFF273NFQ/@@download/ENCFF273NFQ.bed.gz
https://www.encodeproject.org/files/ENCFF273NKF/@@download/ENCFF273NKF.bed.gz
https://www.encodeproject.org/files/ENCFF274XSP/@@download/ENCFF274XSP.bed.gz
https://www.encodeproject.org/files/ENCFF275GAS/@@download/ENCFF275GAS.bed.gz
https://www.encodeproject.org/files/ENCFF275KEM/@@download/ENCFF275KEM.bed.gz
https://www.encodeproject.org/files/ENCFF275KSR/@@download/ENCFF275KSR.bed.gz
https://www.encodeproject.org/files/ENCFF276DMY/@@download/ENCFF276DMY.bed.gz
https://www.encodeproject.org/files/ENCFF276VUP/@@download/ENCFF276VUP.bed.gz
https://www.encodeproject.org/files/ENCFF277RPZ/@@download/ENCFF277RPZ.bed.gz
https://www.encodeproject.org/files/ENCFF277YPZ/@@download/ENCFF277YPZ.bed.gz
https://www.encodeproject.org/files/ENCFF278CIM/@@download/ENCFF278CIM.bed.gz
https://www.encodeproject.org/files/ENCFF278CXU/@@download/ENCFF278CXU.bed.gz
https://www.encodeproject.org/files/ENCFF279JCG/@@download/ENCFF279JCG.bed.gz
https://www.encodeproject.org/files/ENCFF279KUC/@@download/ENCFF279KUC.bed.gz
https://www.encodeproject.org/files/ENCFF279UKO/@@download/ENCFF279UKO.bed.gz
https://www.encodeproject.org/files/ENCFF280HID/@@download/ENCFF280HID.bed.gz
https://www.encodeproject.org/files/ENCFF280SAO/@@download/ENCFF280SAO.bed.gz
https://www.encodeproject.org/files/ENCFF280VCI/@@download/ENCFF280VCI.bed.gz
https://www.encodeproject.org/files/ENCFF281GRX/@@download/ENCFF281GRX.bed.gz
https://www.encodeproject.org/files/ENCFF281MTO/@@download/ENCFF281MTO.bed.gz
https://www.encodeproject.org/files/ENCFF282GYH/@@download/ENCFF282GYH.bed.gz
https://www.encodeproject.org/files/ENCFF282HKW/@@download/ENCFF282HKW.bed.gz
https://www.encodeproject.org/files/ENCFF282JHC/@@download/ENCFF282JHC.bed.gz
https://www.encodeproject.org/files/ENCFF282PYA/@@download/ENCFF282PYA.bed.gz
https://www.encodeproject.org/files/ENCFF282QFQ/@@download/ENCFF282QFQ.bed.gz
https://www.encodeproject.org/files/ENCFF282VAB/@@download/ENCFF282VAB.bed.gz
https://www.encodeproject.org/files/ENCFF283FBB/@@download/ENCFF283FBB.bed.gz
https://www.encodeproject.org/files/ENCFF283HUT/@@download/ENCFF283HUT.bed.gz
https://www.encodeproject.org/files/ENCFF284QKU/@@download/ENCFF284QKU.bed.gz
https://www.encodeproject.org/files/ENCFF284YHN/@@download/ENCFF284YHN.bed.gz
https://www.encodeproject.org/files/ENCFF285FJZ/@@download/ENCFF285FJZ.bed.gz
https://www.encodeproject.org/files/ENCFF285MXS/@@download/ENCFF285MXS.bed.gz
https://www.encodeproject.org/files/ENCFF285PPN/@@download/ENCFF285PPN.bed.gz
https://www.encodeproject.org/files/ENCFF285RPL/@@download/ENCFF285RPL.bed.gz
https://www.encodeproject.org/files/ENCFF285YRE/@@download/ENCFF285YRE.bed.gz
https://www.encodeproject.org/files/ENCFF286ERH/@@download/ENCFF286ERH.bed.gz
https://www.encodeproject.org/files/ENCFF286JFI/@@download/ENCFF286JFI.bed.gz
https://www.encodeproject.org/files/ENCFF286MGD/@@download/ENCFF286MGD.bed.gz
https://www.encodeproject.org/files/ENCFF286NYV/@@download/ENCFF286NYV.bed.gz
https://www.encodeproject.org/files/ENCFF286VHR/@@download/ENCFF286VHR.bed.gz
https://www.encodeproject.org/files/ENCFF286YTX/@@download/ENCFF286YTX.bed.gz
https://www.encodeproject.org/files/ENCFF287TUA/@@download/ENCFF287TUA.bed.gz
https://www.encodeproject.org/files/ENCFF287VIA/@@download/ENCFF287VIA.bed.gz
https://www.encodeproject.org/files/ENCFF288UNM/@@download/ENCFF288UNM.bed.gz
https://www.encodeproject.org/files/ENCFF289CAI/@@download/ENCFF289CAI.bed.gz
https://www.encodeproject.org/files/ENCFF289MVB/@@download/ENCFF289MVB.bed.gz
https://www.encodeproject.org/files/ENCFF289OBR/@@download/ENCFF289OBR.bed.gz
https://www.encodeproject.org/files/ENCFF289RTF/@@download/ENCFF289RTF.bed.gz
https://www.encodeproject.org/files/ENCFF289VWK/@@download/ENCFF289VWK.bed.gz
https://www.encodeproject.org/files/ENCFF289XOR/@@download/ENCFF289XOR.bed.gz
https://www.encodeproject.org/files/ENCFF289ZIR/@@download/ENCFF289ZIR.bed.gz
https://www.encodeproject.org/files/ENCFF290BLP/@@download/ENCFF290BLP.bed.gz
https://www.encodeproject.org/files/ENCFF290LOQ/@@download/ENCFF290LOQ.bed.gz
https://www.encodeproject.org/files/ENCFF290RGW/@@download/ENCFF290RGW.bed.gz
https://www.encodeproject.org/files/ENCFF290UUF/@@download/ENCFF290UUF.bed.gz
https://www.encodeproject.org/files/ENCFF291KDT/@@download/ENCFF291KDT.bed.gz
https://www.encodeproject.org/files/ENCFF291LHW/@@download/ENCFF291LHW.bed.gz
https://www.encodeproject.org/files/ENCFF291LVP/@@download/ENCFF291LVP.bed.gz
https://www.encodeproject.org/files/ENCFF291OXR/@@download/ENCFF291OXR.bed.gz
https://www.encodeproject.org/files/ENCFF291YMH/@@download/ENCFF291YMH.bed.gz
https://www.encodeproject.org/files/ENCFF292HSS/@@download/ENCFF292HSS.bed.gz
https://www.encodeproject.org/files/ENCFF292KOH/@@download/ENCFF292KOH.bed.gz
https://www.encodeproject.org/files/ENCFF292SFD/@@download/ENCFF292SFD.bed.gz
https://www.encodeproject.org/files/ENCFF293GJB/@@download/ENCFF293GJB.bed.gz
https://www.encodeproject.org/files/ENCFF293HWG/@@download/ENCFF293HWG.bed.gz
https://www.encodeproject.org/files/ENCFF293NTN/@@download/ENCFF293NTN.bed.gz
https://www.encodeproject.org/files/ENCFF293PAS/@@download/ENCFF293PAS.bed.gz
https://www.encodeproject.org/files/ENCFF294DMF/@@download/ENCFF294DMF.bed.gz
https://www.encodeproject.org/files/ENCFF294GAH/@@download/ENCFF294GAH.bed.gz
https://www.encodeproject.org/files/ENCFF294GNO/@@download/ENCFF294GNO.bed.gz
https://www.encodeproject.org/files/ENCFF294IOL/@@download/ENCFF294IOL.bed.gz
https://www.encodeproject.org/files/ENCFF294MXI/@@download/ENCFF294MXI.bed.gz
https://www.encodeproject.org/files/ENCFF294QSH/@@download/ENCFF294QSH.bed.gz
https://www.encodeproject.org/files/ENCFF294RSZ/@@download/ENCFF294RSZ.bed.gz
https://www.encodeproject.org/files/ENCFF295PXH/@@download/ENCFF295PXH.bed.gz
https://www.encodeproject.org/files/ENCFF295XCB/@@download/ENCFF295XCB.bed.gz
https://www.encodeproject.org/files/ENCFF295XKP/@@download/ENCFF295XKP.bed.gz
https://www.encodeproject.org/files/ENCFF296HHY/@@download/ENCFF296HHY.bed.gz
https://www.encodeproject.org/files/ENCFF296PQE/@@download/ENCFF296PQE.bed.gz
https://www.encodeproject.org/files/ENCFF296WYX/@@download/ENCFF296WYX.bed.gz
https://www.encodeproject.org/files/ENCFF296XLW/@@download/ENCFF296XLW.bed.gz
https://www.encodeproject.org/files/ENCFF297NSU/@@download/ENCFF297NSU.bed.gz
https://www.encodeproject.org/files/ENCFF298AXR/@@download/ENCFF298AXR.bed.gz
https://www.encodeproject.org/files/ENCFF298IQY/@@download/ENCFF298IQY.bed.gz
https://www.encodeproject.org/files/ENCFF298JOZ/@@download/ENCFF298JOZ.bed.gz
https://www.encodeproject.org/files/ENCFF298UCD/@@download/ENCFF298UCD.bed.gz
https://www.encodeproject.org/files/ENCFF298YTQ/@@download/ENCFF298YTQ.bed.gz
https://www.encodeproject.org/files/ENCFF299CHI/@@download/ENCFF299CHI.bed.gz
https://www.encodeproject.org/files/ENCFF299EII/@@download/ENCFF299EII.bed.gz
https://www.encodeproject.org/files/ENCFF299KZS/@@download/ENCFF299KZS.bed.gz
https://www.encodeproject.org/files/ENCFF299NLG/@@download/ENCFF299NLG.bed.gz
https://www.encodeproject.org/files/ENCFF299TEB/@@download/ENCFF299TEB.bed.gz
https://www.encodeproject.org/files/ENCFF299WMO/@@download/ENCFF299WMO.bed.gz
https://www.encodeproject.org/files/ENCFF299YMQ/@@download/ENCFF299YMQ.bed.gz
https://www.encodeproject.org/files/ENCFF300AER/@@download/ENCFF300AER.bed.gz
https://www.encodeproject.org/files/ENCFF300CUP/@@download/ENCFF300CUP.bed.gz
https://www.encodeproject.org/files/ENCFF300EZS/@@download/ENCFF300EZS.bed.gz
https://www.encodeproject.org/files/ENCFF300GQH/@@download/ENCFF300GQH.bed.gz
https://www.encodeproject.org/files/ENCFF300SDH/@@download/ENCFF300SDH.bed.gz
https://www.encodeproject.org/files/ENCFF301UFB/@@download/ENCFF301UFB.bed.gz
https://www.encodeproject.org/files/ENCFF302OBA/@@download/ENCFF302OBA.bed.gz
https://www.encodeproject.org/files/ENCFF302YHA/@@download/ENCFF302YHA.bed.gz
https://www.encodeproject.org/files/ENCFF303AWS/@@download/ENCFF303AWS.bed.gz
https://www.encodeproject.org/files/ENCFF303PTA/@@download/ENCFF303PTA.bed.gz
https://www.encodeproject.org/files/ENCFF303YZV/@@download/ENCFF303YZV.bed.gz
https://www.encodeproject.org/files/ENCFF304QJF/@@download/ENCFF304QJF.bed.gz
https://www.encodeproject.org/files/ENCFF304RHC/@@download/ENCFF304RHC.bed.gz
https://www.encodeproject.org/files/ENCFF305FQY/@@download/ENCFF305FQY.bed.gz
https://www.encodeproject.org/files/ENCFF305HYE/@@download/ENCFF305HYE.bed.gz
https://www.encodeproject.org/files/ENCFF305JXM/@@download/ENCFF305JXM.bed.gz
https://www.encodeproject.org/files/ENCFF305WWR/@@download/ENCFF305WWR.bed.gz
https://www.encodeproject.org/files/ENCFF305XQM/@@download/ENCFF305XQM.bed.gz
https://www.encodeproject.org/files/ENCFF306FTN/@@download/ENCFF306FTN.bed.gz
https://www.encodeproject.org/files/ENCFF306KLU/@@download/ENCFF306KLU.bed.gz
https://www.encodeproject.org/files/ENCFF306PBD/@@download/ENCFF306PBD.bed.gz
https://www.encodeproject.org/files/ENCFF306UVO/@@download/ENCFF306UVO.bed.gz
https://www.encodeproject.org/files/ENCFF306VYP/@@download/ENCFF306VYP.bed.gz
https://www.encodeproject.org/files/ENCFF306ZFX/@@download/ENCFF306ZFX.bed.gz
https://www.encodeproject.org/files/ENCFF307JWI/@@download/ENCFF307JWI.bed.gz
https://www.encodeproject.org/files/ENCFF307KTN/@@download/ENCFF307KTN.bed.gz
https://www.encodeproject.org/files/ENCFF307OVB/@@download/ENCFF307OVB.bed.gz
https://www.encodeproject.org/files/ENCFF307OXE/@@download/ENCFF307OXE.bed.gz
https://www.encodeproject.org/files/ENCFF307UZC/@@download/ENCFF307UZC.bed.gz
https://www.encodeproject.org/files/ENCFF308RXD/@@download/ENCFF308RXD.bed.gz
https://www.encodeproject.org/files/ENCFF308TRS/@@download/ENCFF308TRS.bed.gz
https://www.encodeproject.org/files/ENCFF309ANJ/@@download/ENCFF309ANJ.bed.gz
https://www.encodeproject.org/files/ENCFF309GEA/@@download/ENCFF309GEA.bed.gz
https://www.encodeproject.org/files/ENCFF309WAD/@@download/ENCFF309WAD.bed.gz
https://www.encodeproject.org/files/ENCFF309ZMM/@@download/ENCFF309ZMM.bed.gz
https://www.encodeproject.org/files/ENCFF310DII/@@download/ENCFF310DII.bed.gz
https://www.encodeproject.org/files/ENCFF310IRC/@@download/ENCFF310IRC.bed.gz
https://www.encodeproject.org/files/ENCFF310IST/@@download/ENCFF310IST.bed.gz
https://www.encodeproject.org/files/ENCFF310QAQ/@@download/ENCFF310QAQ.bed.gz
https://www.encodeproject.org/files/ENCFF311BUM/@@download/ENCFF311BUM.bed.gz
https://www.encodeproject.org/files/ENCFF311CMQ/@@download/ENCFF311CMQ.bed.gz
https://www.encodeproject.org/files/ENCFF312DFR/@@download/ENCFF312DFR.bed.gz
https://www.encodeproject.org/files/ENCFF312GZL/@@download/ENCFF312GZL.bed.gz
https://www.encodeproject.org/files/ENCFF312NTH/@@download/ENCFF312NTH.bed.gz
https://www.encodeproject.org/files/ENCFF312YZB/@@download/ENCFF312YZB.bed.gz
https://www.encodeproject.org/files/ENCFF313AJV/@@download/ENCFF313AJV.bed.gz
https://www.encodeproject.org/files/ENCFF313ODE/@@download/ENCFF313ODE.bed.gz
https://www.encodeproject.org/files/ENCFF313RCC/@@download/ENCFF313RCC.bed.gz
https://www.encodeproject.org/files/ENCFF313RYS/@@download/ENCFF313RYS.bed.gz
https://www.encodeproject.org/files/ENCFF314LSR/@@download/ENCFF314LSR.bed.gz
https://www.encodeproject.org/files/ENCFF314PFZ/@@download/ENCFF314PFZ.bed.gz
https://www.encodeproject.org/files/ENCFF314QTE/@@download/ENCFF314QTE.bed.gz
https://www.encodeproject.org/files/ENCFF314VZJ/@@download/ENCFF314VZJ.bed.gz
https://www.encodeproject.org/files/ENCFF314WDG/@@download/ENCFF314WDG.bed.gz
https://www.encodeproject.org/files/ENCFF315IDK/@@download/ENCFF315IDK.bed.gz
https://www.encodeproject.org/files/ENCFF316BHL/@@download/ENCFF316BHL.bed.gz
https://www.encodeproject.org/files/ENCFF316SKC/@@download/ENCFF316SKC.bed.gz
https://www.encodeproject.org/files/ENCFF316XUU/@@download/ENCFF316XUU.bed.gz
https://www.encodeproject.org/files/ENCFF317IXD/@@download/ENCFF317IXD.bed.gz
https://www.encodeproject.org/files/ENCFF317LIS/@@download/ENCFF317LIS.bed.gz
https://www.encodeproject.org/files/ENCFF317LRK/@@download/ENCFF317LRK.bed.gz
https://www.encodeproject.org/files/ENCFF317TAZ/@@download/ENCFF317TAZ.bed.gz
https://www.encodeproject.org/files/ENCFF317YIX/@@download/ENCFF317YIX.bed.gz
https://www.encodeproject.org/files/ENCFF317ZIC/@@download/ENCFF317ZIC.bed.gz
https://www.encodeproject.org/files/ENCFF318CAY/@@download/ENCFF318CAY.bed.gz
https://www.encodeproject.org/files/ENCFF318FGX/@@download/ENCFF318FGX.bed.gz
https://www.encodeproject.org/files/ENCFF318ZUN/@@download/ENCFF318ZUN.bed.gz
https://www.encodeproject.org/files/ENCFF319CMK/@@download/ENCFF319CMK.bed.gz
https://www.encodeproject.org/files/ENCFF319KZD/@@download/ENCFF319KZD.bed.gz
https://www.encodeproject.org/files/ENCFF319VYE/@@download/ENCFF319VYE.bed.gz
https://www.encodeproject.org/files/ENCFF320BJH/@@download/ENCFF320BJH.bed.gz
https://www.encodeproject.org/files/ENCFF320EKJ/@@download/ENCFF320EKJ.bed.gz
https://www.encodeproject.org/files/ENCFF320JIP/@@download/ENCFF320JIP.bed.gz
https://www.encodeproject.org/files/ENCFF320WXW/@@download/ENCFF320WXW.bed.gz
https://www.encodeproject.org/files/ENCFF321BAQ/@@download/ENCFF321BAQ.bed.gz
https://www.encodeproject.org/files/ENCFF321MKV/@@download/ENCFF321MKV.bed.gz
https://www.encodeproject.org/files/ENCFF321SOT/@@download/ENCFF321SOT.bed.gz
https://www.encodeproject.org/files/ENCFF321WEN/@@download/ENCFF321WEN.bed.gz
https://www.encodeproject.org/files/ENCFF321ZZK/@@download/ENCFF321ZZK.bed.gz
https://www.encodeproject.org/files/ENCFF322CXC/@@download/ENCFF322CXC.bed.gz
https://www.encodeproject.org/files/ENCFF322HHY/@@download/ENCFF322HHY.bed.gz
https://www.encodeproject.org/files/ENCFF322IFH/@@download/ENCFF322IFH.bed.gz
https://www.encodeproject.org/files/ENCFF322IVF/@@download/ENCFF322IVF.bed.gz
https://www.encodeproject.org/files/ENCFF322VKT/@@download/ENCFF322VKT.bed.gz
https://www.encodeproject.org/files/ENCFF322YIK/@@download/ENCFF322YIK.bed.gz
https://www.encodeproject.org/files/ENCFF323QZI/@@download/ENCFF323QZI.bed.gz
https://www.encodeproject.org/files/ENCFF323RLT/@@download/ENCFF323RLT.bed.gz
https://www.encodeproject.org/files/ENCFF324DOU/@@download/ENCFF324DOU.bed.gz
https://www.encodeproject.org/files/ENCFF324SRM/@@download/ENCFF324SRM.bed.gz
https://www.encodeproject.org/files/ENCFF324ZSV/@@download/ENCFF324ZSV.bed.gz
https://www.encodeproject.org/files/ENCFF326PLK/@@download/ENCFF326PLK.bed.gz
https://www.encodeproject.org/files/ENCFF328BKH/@@download/ENCFF328BKH.bed.gz
https://www.encodeproject.org/files/ENCFF328FCD/@@download/ENCFF328FCD.bed.gz
https://www.encodeproject.org/files/ENCFF328KKO/@@download/ENCFF328KKO.bed.gz
https://www.encodeproject.org/files/ENCFF328SJF/@@download/ENCFF328SJF.bed.gz
https://www.encodeproject.org/files/ENCFF328SRN/@@download/ENCFF328SRN.bed.gz
https://www.encodeproject.org/files/ENCFF328UXU/@@download/ENCFF328UXU.bed.gz
https://www.encodeproject.org/files/ENCFF328YWW/@@download/ENCFF328YWW.bed.gz
https://www.encodeproject.org/files/ENCFF329IPA/@@download/ENCFF329IPA.bed.gz
https://www.encodeproject.org/files/ENCFF329LXI/@@download/ENCFF329LXI.bed.gz
https://www.encodeproject.org/files/ENCFF329SBQ/@@download/ENCFF329SBQ.bed.gz
https://www.encodeproject.org/files/ENCFF330NSJ/@@download/ENCFF330NSJ.bed.gz
https://www.encodeproject.org/files/ENCFF330RQK/@@download/ENCFF330RQK.bed.gz
https://www.encodeproject.org/files/ENCFF330TSX/@@download/ENCFF330TSX.bed.gz
https://www.encodeproject.org/files/ENCFF331AUI/@@download/ENCFF331AUI.bed.gz
https://www.encodeproject.org/files/ENCFF331BSI/@@download/ENCFF331BSI.bed.gz
https://www.encodeproject.org/files/ENCFF331DGB/@@download/ENCFF331DGB.bed.gz
https://www.encodeproject.org/files/ENCFF331GJK/@@download/ENCFF331GJK.bed.gz
https://www.encodeproject.org/files/ENCFF332MEW/@@download/ENCFF332MEW.bed.gz
https://www.encodeproject.org/files/ENCFF332MPQ/@@download/ENCFF332MPQ.bed.gz
https://www.encodeproject.org/files/ENCFF333NJK/@@download/ENCFF333NJK.bed.gz
https://www.encodeproject.org/files/ENCFF333PAG/@@download/ENCFF333PAG.bed.gz
https://www.encodeproject.org/files/ENCFF333PIQ/@@download/ENCFF333PIQ.bed.gz
https://www.encodeproject.org/files/ENCFF333RHQ/@@download/ENCFF333RHQ.bed.gz
https://www.encodeproject.org/files/ENCFF333RXQ/@@download/ENCFF333RXQ.bed.gz
https://www.encodeproject.org/files/ENCFF333SWC/@@download/ENCFF333SWC.bed.gz
https://www.encodeproject.org/files/ENCFF334WLQ/@@download/ENCFF334WLQ.bed.gz
https://www.encodeproject.org/files/ENCFF336ETH/@@download/ENCFF336ETH.bed.gz
https://www.encodeproject.org/files/ENCFF336FSX/@@download/ENCFF336FSX.bed.gz
https://www.encodeproject.org/files/ENCFF336IXL/@@download/ENCFF336IXL.bed.gz
https://www.encodeproject.org/files/ENCFF337GED/@@download/ENCFF337GED.bed.gz
https://www.encodeproject.org/files/ENCFF337IMQ/@@download/ENCFF337IMQ.bed.gz
https://www.encodeproject.org/files/ENCFF337QHB/@@download/ENCFF337QHB.bed.gz
https://www.encodeproject.org/files/ENCFF338NXN/@@download/ENCFF338NXN.bed.gz
https://www.encodeproject.org/files/ENCFF338PRG/@@download/ENCFF338PRG.bed.gz
https://www.encodeproject.org/files/ENCFF338YFQ/@@download/ENCFF338YFQ.bed.gz
https://www.encodeproject.org/files/ENCFF339ARK/@@download/ENCFF339ARK.bed.gz
https://www.encodeproject.org/files/ENCFF339CWM/@@download/ENCFF339CWM.bed.gz
https://www.encodeproject.org/files/ENCFF339DFH/@@download/ENCFF339DFH.bed.gz
https://www.encodeproject.org/files/ENCFF339KLQ/@@download/ENCFF339KLQ.bed.gz
https://www.encodeproject.org/files/ENCFF339UXX/@@download/ENCFF339UXX.bed.gz
https://www.encodeproject.org/files/ENCFF339ZPY/@@download/ENCFF339ZPY.bed.gz
https://www.encodeproject.org/files/ENCFF340FJC/@@download/ENCFF340FJC.bed.gz
https://www.encodeproject.org/files/ENCFF340JNX/@@download/ENCFF340JNX.bed.gz
https://www.encodeproject.org/files/ENCFF340SAM/@@download/ENCFF340SAM.bed.gz
https://www.encodeproject.org/files/ENCFF340TNC/@@download/ENCFF340TNC.bed.gz
https://www.encodeproject.org/files/ENCFF340VOQ/@@download/ENCFF340VOQ.bed.gz
https://www.encodeproject.org/files/ENCFF340YIB/@@download/ENCFF340YIB.bed.gz
https://www.encodeproject.org/files/ENCFF341AEQ/@@download/ENCFF341AEQ.bed.gz
https://www.encodeproject.org/files/ENCFF341BPG/@@download/ENCFF341BPG.bed.gz
https://www.encodeproject.org/files/ENCFF341OLL/@@download/ENCFF341OLL.bed.gz
https://www.encodeproject.org/files/ENCFF341QVB/@@download/ENCFF341QVB.bed.gz
https://www.encodeproject.org/files/ENCFF341QVW/@@download/ENCFF341QVW.bed.gz
https://www.encodeproject.org/files/ENCFF341WYO/@@download/ENCFF341WYO.bed.gz
https://www.encodeproject.org/files/ENCFF341YNA/@@download/ENCFF341YNA.bed.gz
https://www.encodeproject.org/files/ENCFF341YUR/@@download/ENCFF341YUR.bed.gz
https://www.encodeproject.org/files/ENCFF342ETP/@@download/ENCFF342ETP.bed.gz
https://www.encodeproject.org/files/ENCFF342FLC/@@download/ENCFF342FLC.bed.gz
https://www.encodeproject.org/files/ENCFF342JXG/@@download/ENCFF342JXG.bed.gz
https://www.encodeproject.org/files/ENCFF342VMP/@@download/ENCFF342VMP.bed.gz
https://www.encodeproject.org/files/ENCFF342YOA/@@download/ENCFF342YOA.bed.gz
https://www.encodeproject.org/files/ENCFF344IUW/@@download/ENCFF344IUW.bed.gz
https://www.encodeproject.org/files/ENCFF345BDJ/@@download/ENCFF345BDJ.bed.gz
https://www.encodeproject.org/files/ENCFF345PUF/@@download/ENCFF345PUF.bed.gz
https://www.encodeproject.org/files/ENCFF346BOQ/@@download/ENCFF346BOQ.bed.gz
https://www.encodeproject.org/files/ENCFF346GZD/@@download/ENCFF346GZD.bed.gz
https://www.encodeproject.org/files/ENCFF346IPY/@@download/ENCFF346IPY.bed.gz
https://www.encodeproject.org/files/ENCFF346KDE/@@download/ENCFF346KDE.bed.gz
https://www.encodeproject.org/files/ENCFF347CUW/@@download/ENCFF347CUW.bed.gz
https://www.encodeproject.org/files/ENCFF348AXR/@@download/ENCFF348AXR.bed.gz
https://www.encodeproject.org/files/ENCFF348MLJ/@@download/ENCFF348MLJ.bed.gz
https://www.encodeproject.org/files/ENCFF348NMZ/@@download/ENCFF348NMZ.bed.gz
https://www.encodeproject.org/files/ENCFF348PIK/@@download/ENCFF348PIK.bed.gz
https://www.encodeproject.org/files/ENCFF348ZJB/@@download/ENCFF348ZJB.bed.gz
https://www.encodeproject.org/files/ENCFF349HIP/@@download/ENCFF349HIP.bed.gz
https://www.encodeproject.org/files/ENCFF349OOT/@@download/ENCFF349OOT.bed.gz
https://www.encodeproject.org/files/ENCFF349QTP/@@download/ENCFF349QTP.bed.gz
https://www.encodeproject.org/files/ENCFF349WKN/@@download/ENCFF349WKN.bed.gz
https://www.encodeproject.org/files/ENCFF349XHZ/@@download/ENCFF349XHZ.bed.gz
https://www.encodeproject.org/files/ENCFF350DRR/@@download/ENCFF350DRR.bed.gz
https://www.encodeproject.org/files/ENCFF350DZI/@@download/ENCFF350DZI.bed.gz
https://www.encodeproject.org/files/ENCFF350JBK/@@download/ENCFF350JBK.bed.gz
https://www.encodeproject.org/files/ENCFF350KDZ/@@download/ENCFF350KDZ.bed.gz
https://www.encodeproject.org/files/ENCFF350RZI/@@download/ENCFF350RZI.bed.gz
https://www.encodeproject.org/files/ENCFF350XHO/@@download/ENCFF350XHO.bed.gz
https://www.encodeproject.org/files/ENCFF350XJF/@@download/ENCFF350XJF.bed.gz
https://www.encodeproject.org/files/ENCFF351AFQ/@@download/ENCFF351AFQ.bed.gz
https://www.encodeproject.org/files/ENCFF351GUZ/@@download/ENCFF351GUZ.bed.gz
https://www.encodeproject.org/files/ENCFF351URT/@@download/ENCFF351URT.bed.gz
https://www.encodeproject.org/files/ENCFF352NGK/@@download/ENCFF352NGK.bed.gz
https://www.encodeproject.org/files/ENCFF352SPO/@@download/ENCFF352SPO.bed.gz
https://www.encodeproject.org/files/ENCFF353AYR/@@download/ENCFF353AYR.bed.gz
https://www.encodeproject.org/files/ENCFF353EDW/@@download/ENCFF353EDW.bed.gz
https://www.encodeproject.org/files/ENCFF353GBN/@@download/ENCFF353GBN.bed.gz
https://www.encodeproject.org/files/ENCFF353KDN/@@download/ENCFF353KDN.bed.gz
https://www.encodeproject.org/files/ENCFF353TLS/@@download/ENCFF353TLS.bed.gz
https://www.encodeproject.org/files/ENCFF354HSW/@@download/ENCFF354HSW.bed.gz
https://www.encodeproject.org/files/ENCFF355HRT/@@download/ENCFF355HRT.bed.gz
https://www.encodeproject.org/files/ENCFF355JHP/@@download/ENCFF355JHP.bed.gz
https://www.encodeproject.org/files/ENCFF355MZN/@@download/ENCFF355MZN.bed.gz
https://www.encodeproject.org/files/ENCFF355YCG/@@download/ENCFF355YCG.bed.gz
https://www.encodeproject.org/files/ENCFF356BMV/@@download/ENCFF356BMV.bed.gz
https://www.encodeproject.org/files/ENCFF356KFK/@@download/ENCFF356KFK.bed.gz
https://www.encodeproject.org/files/ENCFF356MCC/@@download/ENCFF356MCC.bed.gz
https://www.encodeproject.org/files/ENCFF357HJQ/@@download/ENCFF357HJQ.bed.gz
https://www.encodeproject.org/files/ENCFF357WOH/@@download/ENCFF357WOH.bed.gz
https://www.encodeproject.org/files/ENCFF358END/@@download/ENCFF358END.bed.gz
https://www.encodeproject.org/files/ENCFF358EWK/@@download/ENCFF358EWK.bed.gz
https://www.encodeproject.org/files/ENCFF358SPE/@@download/ENCFF358SPE.bed.gz
https://www.encodeproject.org/files/ENCFF360AOO/@@download/ENCFF360AOO.bed.gz
https://www.encodeproject.org/files/ENCFF360REA/@@download/ENCFF360REA.bed.gz
https://www.encodeproject.org/files/ENCFF360YFM/@@download/ENCFF360YFM.bed.gz
https://www.encodeproject.org/files/ENCFF360YQN/@@download/ENCFF360YQN.bed.gz
https://www.encodeproject.org/files/ENCFF360ZMS/@@download/ENCFF360ZMS.bed.gz
https://www.encodeproject.org/files/ENCFF361ASF/@@download/ENCFF361ASF.bed.gz
https://www.encodeproject.org/files/ENCFF361JRX/@@download/ENCFF361JRX.bed.gz
https://www.encodeproject.org/files/ENCFF361OCI/@@download/ENCFF361OCI.bed.gz
https://www.encodeproject.org/files/ENCFF361PBY/@@download/ENCFF361PBY.bed.gz
https://www.encodeproject.org/files/ENCFF361PSA/@@download/ENCFF361PSA.bed.gz
https://www.encodeproject.org/files/ENCFF362RQW/@@download/ENCFF362RQW.bed.gz
https://www.encodeproject.org/files/ENCFF363DOP/@@download/ENCFF363DOP.bed.gz
https://www.encodeproject.org/files/ENCFF363NQS/@@download/ENCFF363NQS.bed.gz
https://www.encodeproject.org/files/ENCFF363SOI/@@download/ENCFF363SOI.bed.gz
https://www.encodeproject.org/files/ENCFF364CUW/@@download/ENCFF364CUW.bed.gz
https://www.encodeproject.org/files/ENCFF364DXQ/@@download/ENCFF364DXQ.bed.gz
https://www.encodeproject.org/files/ENCFF364RJI/@@download/ENCFF364RJI.bed.gz
https://www.encodeproject.org/files/ENCFF364YLP/@@download/ENCFF364YLP.bed.gz
https://www.encodeproject.org/files/ENCFF367AFB/@@download/ENCFF367AFB.bed.gz
https://www.encodeproject.org/files/ENCFF367GYJ/@@download/ENCFF367GYJ.bed.gz
https://www.encodeproject.org/files/ENCFF367LMT/@@download/ENCFF367LMT.bed.gz
https://www.encodeproject.org/files/ENCFF367PTQ/@@download/ENCFF367PTQ.bed.gz
https://www.encodeproject.org/files/ENCFF367QVC/@@download/ENCFF367QVC.bed.gz
https://www.encodeproject.org/files/ENCFF367ZVN/@@download/ENCFF367ZVN.bed.gz
https://www.encodeproject.org/files/ENCFF368IYV/@@download/ENCFF368IYV.bed.gz
https://www.encodeproject.org/files/ENCFF368OSK/@@download/ENCFF368OSK.bed.gz
https://www.encodeproject.org/files/ENCFF368TYC/@@download/ENCFF368TYC.bed.gz
https://www.encodeproject.org/files/ENCFF369ASW/@@download/ENCFF369ASW.bed.gz
https://www.encodeproject.org/files/ENCFF369YXN/@@download/ENCFF369YXN.bed.gz
https://www.encodeproject.org/files/ENCFF370CQH/@@download/ENCFF370CQH.bed.gz
https://www.encodeproject.org/files/ENCFF370DBB/@@download/ENCFF370DBB.bed.gz
https://www.encodeproject.org/files/ENCFF370QDV/@@download/ENCFF370QDV.bed.gz
https://www.encodeproject.org/files/ENCFF370XOM/@@download/ENCFF370XOM.bed.gz
https://www.encodeproject.org/files/ENCFF370ZUG/@@download/ENCFF370ZUG.bed.gz
https://www.encodeproject.org/files/ENCFF371EUY/@@download/ENCFF371EUY.bed.gz
https://www.encodeproject.org/files/ENCFF371IEL/@@download/ENCFF371IEL.bed.gz
https://www.encodeproject.org/files/ENCFF371WUY/@@download/ENCFF371WUY.bed.gz
https://www.encodeproject.org/files/ENCFF372BFM/@@download/ENCFF372BFM.bed.gz
https://www.encodeproject.org/files/ENCFF372MHJ/@@download/ENCFF372MHJ.bed.gz
https://www.encodeproject.org/files/ENCFF372OTI/@@download/ENCFF372OTI.bed.gz
https://www.encodeproject.org/files/ENCFF372PXU/@@download/ENCFF372PXU.bed.gz
https://www.encodeproject.org/files/ENCFF372UBY/@@download/ENCFF372UBY.bed.gz
https://www.encodeproject.org/files/ENCFF372YFU/@@download/ENCFF372YFU.bed.gz
https://www.encodeproject.org/files/ENCFF373CZO/@@download/ENCFF373CZO.bed.gz
https://www.encodeproject.org/files/ENCFF373FHK/@@download/ENCFF373FHK.bed.gz
https://www.encodeproject.org/files/ENCFF373JGX/@@download/ENCFF373JGX.bed.gz
https://www.encodeproject.org/files/ENCFF373KUZ/@@download/ENCFF373KUZ.bed.gz
https://www.encodeproject.org/files/ENCFF373PRB/@@download/ENCFF373PRB.bed.gz
https://www.encodeproject.org/files/ENCFF373VUB/@@download/ENCFF373VUB.bed.gz
https://www.encodeproject.org/files/ENCFF374HXP/@@download/ENCFF374HXP.bed.gz
https://www.encodeproject.org/files/ENCFF374LXL/@@download/ENCFF374LXL.bed.gz
https://www.encodeproject.org/files/ENCFF374OMB/@@download/ENCFF374OMB.bed.gz
https://www.encodeproject.org/files/ENCFF375PHK/@@download/ENCFF375PHK.bed.gz
https://www.encodeproject.org/files/ENCFF375VJL/@@download/ENCFF375VJL.bed.gz
https://www.encodeproject.org/files/ENCFF376IXL/@@download/ENCFF376IXL.bed.gz
https://www.encodeproject.org/files/ENCFF376TLW/@@download/ENCFF376TLW.bed.gz
https://www.encodeproject.org/files/ENCFF377ASU/@@download/ENCFF377ASU.bed.gz
https://www.encodeproject.org/files/ENCFF377UAM/@@download/ENCFF377UAM.bed.gz
https://www.encodeproject.org/files/ENCFF378QIP/@@download/ENCFF378QIP.bed.gz
https://www.encodeproject.org/files/ENCFF378UVY/@@download/ENCFF378UVY.bed.gz
https://www.encodeproject.org/files/ENCFF379GSW/@@download/ENCFF379GSW.bed.gz
https://www.encodeproject.org/files/ENCFF379NEU/@@download/ENCFF379NEU.bed.gz
https://www.encodeproject.org/files/ENCFF379RWI/@@download/ENCFF379RWI.bed.gz
https://www.encodeproject.org/files/ENCFF379SGZ/@@download/ENCFF379SGZ.bed.gz
https://www.encodeproject.org/files/ENCFF379TRO/@@download/ENCFF379TRO.bed.gz
https://www.encodeproject.org/files/ENCFF379ZWQ/@@download/ENCFF379ZWQ.bed.gz
https://www.encodeproject.org/files/ENCFF380BZO/@@download/ENCFF380BZO.bed.gz
https://www.encodeproject.org/files/ENCFF380LVF/@@download/ENCFF380LVF.bed.gz
https://www.encodeproject.org/files/ENCFF380PDF/@@download/ENCFF380PDF.bed.gz
https://www.encodeproject.org/files/ENCFF380RFL/@@download/ENCFF380RFL.bed.gz
https://www.encodeproject.org/files/ENCFF380SRX/@@download/ENCFF380SRX.bed.gz
https://www.encodeproject.org/files/ENCFF381AUM/@@download/ENCFF381AUM.bed.gz
https://www.encodeproject.org/files/ENCFF381SFJ/@@download/ENCFF381SFJ.bed.gz
https://www.encodeproject.org/files/ENCFF381WCL/@@download/ENCFF381WCL.bed.gz
https://www.encodeproject.org/files/ENCFF382IYX/@@download/ENCFF382IYX.bed.gz
https://www.encodeproject.org/files/ENCFF382PYP/@@download/ENCFF382PYP.bed.gz
https://www.encodeproject.org/files/ENCFF382XMT/@@download/ENCFF382XMT.bed.gz
https://www.encodeproject.org/files/ENCFF383STX/@@download/ENCFF383STX.bed.gz
https://www.encodeproject.org/files/ENCFF383THB/@@download/ENCFF383THB.bed.gz
https://www.encodeproject.org/files/ENCFF384CCC/@@download/ENCFF384CCC.bed.gz
https://www.encodeproject.org/files/ENCFF384EVM/@@download/ENCFF384EVM.bed.gz
https://www.encodeproject.org/files/ENCFF384NUC/@@download/ENCFF384NUC.bed.gz
https://www.encodeproject.org/files/ENCFF384SYD/@@download/ENCFF384SYD.bed.gz
https://www.encodeproject.org/files/ENCFF385DPO/@@download/ENCFF385DPO.bed.gz
https://www.encodeproject.org/files/ENCFF385SUY/@@download/ENCFF385SUY.bed.gz
https://www.encodeproject.org/files/ENCFF385UIF/@@download/ENCFF385UIF.bed.gz
https://www.encodeproject.org/files/ENCFF386WDK/@@download/ENCFF386WDK.bed.gz
https://www.encodeproject.org/files/ENCFF387DKT/@@download/ENCFF387DKT.bed.gz
https://www.encodeproject.org/files/ENCFF387KML/@@download/ENCFF387KML.bed.gz
https://www.encodeproject.org/files/ENCFF387YOJ/@@download/ENCFF387YOJ.bed.gz
https://www.encodeproject.org/files/ENCFF388IZF/@@download/ENCFF388IZF.bed.gz
https://www.encodeproject.org/files/ENCFF388NNQ/@@download/ENCFF388NNQ.bed.gz
https://www.encodeproject.org/files/ENCFF389ELB/@@download/ENCFF389ELB.bed.gz
https://www.encodeproject.org/files/ENCFF389FLV/@@download/ENCFF389FLV.bed.gz
https://www.encodeproject.org/files/ENCFF389QUO/@@download/ENCFF389QUO.bed.gz
https://www.encodeproject.org/files/ENCFF389XVY/@@download/ENCFF389XVY.bed.gz
https://www.encodeproject.org/files/ENCFF389YCG/@@download/ENCFF389YCG.bed.gz
https://www.encodeproject.org/files/ENCFF390EPT/@@download/ENCFF390EPT.bed.gz
https://www.encodeproject.org/files/ENCFF391AYY/@@download/ENCFF391AYY.bed.gz
https://www.encodeproject.org/files/ENCFF391FRJ/@@download/ENCFF391FRJ.bed.gz
https://www.encodeproject.org/files/ENCFF391JKH/@@download/ENCFF391JKH.bed.gz
https://www.encodeproject.org/files/ENCFF391XXF/@@download/ENCFF391XXF.bed.gz
https://www.encodeproject.org/files/ENCFF391ZOV/@@download/ENCFF391ZOV.bed.gz
https://www.encodeproject.org/files/ENCFF392MAR/@@download/ENCFF392MAR.bed.gz
https://www.encodeproject.org/files/ENCFF393SDC/@@download/ENCFF393SDC.bed.gz
https://www.encodeproject.org/files/ENCFF393YCC/@@download/ENCFF393YCC.bed.gz
https://www.encodeproject.org/files/ENCFF394LIM/@@download/ENCFF394LIM.bed.gz
https://www.encodeproject.org/files/ENCFF394TDI/@@download/ENCFF394TDI.bed.gz
https://www.encodeproject.org/files/ENCFF395GQF/@@download/ENCFF395GQF.bed.gz
https://www.encodeproject.org/files/ENCFF395NHZ/@@download/ENCFF395NHZ.bed.gz
https://www.encodeproject.org/files/ENCFF395NYD/@@download/ENCFF395NYD.bed.gz
https://www.encodeproject.org/files/ENCFF395OSQ/@@download/ENCFF395OSQ.bed.gz
https://www.encodeproject.org/files/ENCFF396EDV/@@download/ENCFF396EDV.bed.gz
https://www.encodeproject.org/files/ENCFF396UIW/@@download/ENCFF396UIW.bed.gz
https://www.encodeproject.org/files/ENCFF396ZSB/@@download/ENCFF396ZSB.bed.gz
https://www.encodeproject.org/files/ENCFF397INV/@@download/ENCFF397INV.bed.gz
https://www.encodeproject.org/files/ENCFF397JTT/@@download/ENCFF397JTT.bed.gz
https://www.encodeproject.org/files/ENCFF397KNY/@@download/ENCFF397KNY.bed.gz
https://www.encodeproject.org/files/ENCFF397ZXX/@@download/ENCFF397ZXX.bed.gz
https://www.encodeproject.org/files/ENCFF398EEO/@@download/ENCFF398EEO.bed.gz
https://www.encodeproject.org/files/ENCFF398NVA/@@download/ENCFF398NVA.bed.gz
https://www.encodeproject.org/files/ENCFF398WNG/@@download/ENCFF398WNG.bed.gz
https://www.encodeproject.org/files/ENCFF399YOO/@@download/ENCFF399YOO.bed.gz
https://www.encodeproject.org/files/ENCFF400BFG/@@download/ENCFF400BFG.bed.gz
https://www.encodeproject.org/files/ENCFF400NQB/@@download/ENCFF400NQB.bed.gz
https://www.encodeproject.org/files/ENCFF401FYK/@@download/ENCFF401FYK.bed.gz
https://www.encodeproject.org/files/ENCFF401NSW/@@download/ENCFF401NSW.bed.gz
https://www.encodeproject.org/files/ENCFF401OFY/@@download/ENCFF401OFY.bed.gz
https://www.encodeproject.org/files/ENCFF401WTQ/@@download/ENCFF401WTQ.bed.gz
https://www.encodeproject.org/files/ENCFF401XEH/@@download/ENCFF401XEH.bed.gz
https://www.encodeproject.org/files/ENCFF401XVC/@@download/ENCFF401XVC.bed.gz
https://www.encodeproject.org/files/ENCFF402HJO/@@download/ENCFF402HJO.bed.gz
https://www.encodeproject.org/files/ENCFF402NJK/@@download/ENCFF402NJK.bed.gz
https://www.encodeproject.org/files/ENCFF403NOQ/@@download/ENCFF403NOQ.bed.gz
https://www.encodeproject.org/files/ENCFF403ODS/@@download/ENCFF403ODS.bed.gz
https://www.encodeproject.org/files/ENCFF403OFG/@@download/ENCFF403OFG.bed.gz
https://www.encodeproject.org/files/ENCFF404ASR/@@download/ENCFF404ASR.bed.gz
https://www.encodeproject.org/files/ENCFF404CWJ/@@download/ENCFF404CWJ.bed.gz
https://www.encodeproject.org/files/ENCFF404IUH/@@download/ENCFF404IUH.bed.gz
https://www.encodeproject.org/files/ENCFF404RWR/@@download/ENCFF404RWR.bed.gz
https://www.encodeproject.org/files/ENCFF405EGZ/@@download/ENCFF405EGZ.bed.gz
https://www.encodeproject.org/files/ENCFF405EOJ/@@download/ENCFF405EOJ.bed.gz
https://www.encodeproject.org/files/ENCFF405JMB/@@download/ENCFF405JMB.bed.gz
https://www.encodeproject.org/files/ENCFF405LDS/@@download/ENCFF405LDS.bed.gz
https://www.encodeproject.org/files/ENCFF405YEY/@@download/ENCFF405YEY.bed.gz
https://www.encodeproject.org/files/ENCFF405YXO/@@download/ENCFF405YXO.bed.gz
https://www.encodeproject.org/files/ENCFF405ZLI/@@download/ENCFF405ZLI.bed.gz
https://www.encodeproject.org/files/ENCFF406DHI/@@download/ENCFF406DHI.bed.gz
https://www.encodeproject.org/files/ENCFF406DMM/@@download/ENCFF406DMM.bed.gz
https://www.encodeproject.org/files/ENCFF406OXE/@@download/ENCFF406OXE.bed.gz
https://www.encodeproject.org/files/ENCFF406TIC/@@download/ENCFF406TIC.bed.gz
https://www.encodeproject.org/files/ENCFF406TXJ/@@download/ENCFF406TXJ.bed.gz
https://www.encodeproject.org/files/ENCFF407PJQ/@@download/ENCFF407PJQ.bed.gz
https://www.encodeproject.org/files/ENCFF407VKP/@@download/ENCFF407VKP.bed.gz
https://www.encodeproject.org/files/ENCFF407WPM/@@download/ENCFF407WPM.bed.gz
https://www.encodeproject.org/files/ENCFF407ZMX/@@download/ENCFF407ZMX.bed.gz
https://www.encodeproject.org/files/ENCFF408CTC/@@download/ENCFF408CTC.bed.gz
https://www.encodeproject.org/files/ENCFF408HPU/@@download/ENCFF408HPU.bed.gz
https://www.encodeproject.org/files/ENCFF408IRJ/@@download/ENCFF408IRJ.bed.gz
https://www.encodeproject.org/files/ENCFF408YVL/@@download/ENCFF408YVL.bed.gz
https://www.encodeproject.org/files/ENCFF409BJK/@@download/ENCFF409BJK.bed.gz
https://www.encodeproject.org/files/ENCFF409NJS/@@download/ENCFF409NJS.bed.gz
https://www.encodeproject.org/files/ENCFF409PJJ/@@download/ENCFF409PJJ.bed.gz
https://www.encodeproject.org/files/ENCFF409RFF/@@download/ENCFF409RFF.bed.gz
https://www.encodeproject.org/files/ENCFF409XGI/@@download/ENCFF409XGI.bed.gz
https://www.encodeproject.org/files/ENCFF409YKQ/@@download/ENCFF409YKQ.bed.gz
https://www.encodeproject.org/files/ENCFF409ZDV/@@download/ENCFF409ZDV.bed.gz
https://www.encodeproject.org/files/ENCFF410RJE/@@download/ENCFF410RJE.bed.gz
https://www.encodeproject.org/files/ENCFF410SWS/@@download/ENCFF410SWS.bed.gz
https://www.encodeproject.org/files/ENCFF410WHC/@@download/ENCFF410WHC.bed.gz
https://www.encodeproject.org/files/ENCFF411GOS/@@download/ENCFF411GOS.bed.gz
https://www.encodeproject.org/files/ENCFF411IQL/@@download/ENCFF411IQL.bed.gz
https://www.encodeproject.org/files/ENCFF411JWW/@@download/ENCFF411JWW.bed.gz
https://www.encodeproject.org/files/ENCFF411UCH/@@download/ENCFF411UCH.bed.gz
https://www.encodeproject.org/files/ENCFF411WLB/@@download/ENCFF411WLB.bed.gz
https://www.encodeproject.org/files/ENCFF411ZRA/@@download/ENCFF411ZRA.bed.gz
https://www.encodeproject.org/files/ENCFF412NPA/@@download/ENCFF412NPA.bed.gz
https://www.encodeproject.org/files/ENCFF412QVN/@@download/ENCFF412QVN.bed.gz
https://www.encodeproject.org/files/ENCFF412ROH/@@download/ENCFF412ROH.bed.gz
https://www.encodeproject.org/files/ENCFF412VAL/@@download/ENCFF412VAL.bed.gz
https://www.encodeproject.org/files/ENCFF413CCK/@@download/ENCFF413CCK.bed.gz
https://www.encodeproject.org/files/ENCFF413CKX/@@download/ENCFF413CKX.bed.gz
https://www.encodeproject.org/files/ENCFF413JPG/@@download/ENCFF413JPG.bed.gz
https://www.encodeproject.org/files/ENCFF413OMR/@@download/ENCFF413OMR.bed.gz
https://www.encodeproject.org/files/ENCFF413UQM/@@download/ENCFF413UQM.bed.gz
https://www.encodeproject.org/files/ENCFF414GKA/@@download/ENCFF414GKA.bed.gz
https://www.encodeproject.org/files/ENCFF414SKU/@@download/ENCFF414SKU.bed.gz
https://www.encodeproject.org/files/ENCFF415PBR/@@download/ENCFF415PBR.bed.gz
https://www.encodeproject.org/files/ENCFF415YWK/@@download/ENCFF415YWK.bed.gz
https://www.encodeproject.org/files/ENCFF416DSY/@@download/ENCFF416DSY.bed.gz
https://www.encodeproject.org/files/ENCFF416QMJ/@@download/ENCFF416QMJ.bed.gz
https://www.encodeproject.org/files/ENCFF416SIL/@@download/ENCFF416SIL.bed.gz
https://www.encodeproject.org/files/ENCFF416TFM/@@download/ENCFF416TFM.bed.gz
https://www.encodeproject.org/files/ENCFF417CJI/@@download/ENCFF417CJI.bed.gz
https://www.encodeproject.org/files/ENCFF417HLM/@@download/ENCFF417HLM.bed.gz
https://www.encodeproject.org/files/ENCFF417QWU/@@download/ENCFF417QWU.bed.gz
https://www.encodeproject.org/files/ENCFF418PRB/@@download/ENCFF418PRB.bed.gz
https://www.encodeproject.org/files/ENCFF418XDA/@@download/ENCFF418XDA.bed.gz
https://www.encodeproject.org/files/ENCFF419XZN/@@download/ENCFF419XZN.bed.gz
https://www.encodeproject.org/files/ENCFF420IAQ/@@download/ENCFF420IAQ.bed.gz
https://www.encodeproject.org/files/ENCFF420SUI/@@download/ENCFF420SUI.bed.gz
https://www.encodeproject.org/files/ENCFF420WQQ/@@download/ENCFF420WQQ.bed.gz
https://www.encodeproject.org/files/ENCFF420WXS/@@download/ENCFF420WXS.bed.gz
https://www.encodeproject.org/files/ENCFF421CKX/@@download/ENCFF421CKX.bed.gz
https://www.encodeproject.org/files/ENCFF421GQV/@@download/ENCFF421GQV.bed.gz
https://www.encodeproject.org/files/ENCFF421NDL/@@download/ENCFF421NDL.bed.gz
https://www.encodeproject.org/files/ENCFF421QJP/@@download/ENCFF421QJP.bed.gz
https://www.encodeproject.org/files/ENCFF422MYG/@@download/ENCFF422MYG.bed.gz
https://www.encodeproject.org/files/ENCFF422QEL/@@download/ENCFF422QEL.bed.gz
https://www.encodeproject.org/files/ENCFF422UFO/@@download/ENCFF422UFO.bed.gz
https://www.encodeproject.org/files/ENCFF423CQD/@@download/ENCFF423CQD.bed.gz
https://www.encodeproject.org/files/ENCFF423RYP/@@download/ENCFF423RYP.bed.gz
https://www.encodeproject.org/files/ENCFF423WOR/@@download/ENCFF423WOR.bed.gz
https://www.encodeproject.org/files/ENCFF424FZS/@@download/ENCFF424FZS.bed.gz
https://www.encodeproject.org/files/ENCFF424KQR/@@download/ENCFF424KQR.bed.gz
https://www.encodeproject.org/files/ENCFF424NAH/@@download/ENCFF424NAH.bed.gz
https://www.encodeproject.org/files/ENCFF424OWM/@@download/ENCFF424OWM.bed.gz
https://www.encodeproject.org/files/ENCFF424XFG/@@download/ENCFF424XFG.bed.gz
https://www.encodeproject.org/files/ENCFF424ZSF/@@download/ENCFF424ZSF.bed.gz
https://www.encodeproject.org/files/ENCFF425UTV/@@download/ENCFF425UTV.bed.gz
https://www.encodeproject.org/files/ENCFF425WCZ/@@download/ENCFF425WCZ.bed.gz
https://www.encodeproject.org/files/ENCFF426GNY/@@download/ENCFF426GNY.bed.gz
https://www.encodeproject.org/files/ENCFF427FWA/@@download/ENCFF427FWA.bed.gz
https://www.encodeproject.org/files/ENCFF427NRJ/@@download/ENCFF427NRJ.bed.gz
https://www.encodeproject.org/files/ENCFF427TKQ/@@download/ENCFF427TKQ.bed.gz
https://www.encodeproject.org/files/ENCFF428HNJ/@@download/ENCFF428HNJ.bed.gz
https://www.encodeproject.org/files/ENCFF428ZPS/@@download/ENCFF428ZPS.bed.gz
https://www.encodeproject.org/files/ENCFF430WCS/@@download/ENCFF430WCS.bed.gz
https://www.encodeproject.org/files/ENCFF430ZMN/@@download/ENCFF430ZMN.bed.gz
https://www.encodeproject.org/files/ENCFF431CLV/@@download/ENCFF431CLV.bed.gz
https://www.encodeproject.org/files/ENCFF431SJW/@@download/ENCFF431SJW.bed.gz
https://www.encodeproject.org/files/ENCFF432NVH/@@download/ENCFF432NVH.bed.gz
https://www.encodeproject.org/files/ENCFF432RNY/@@download/ENCFF432RNY.bed.gz
https://www.encodeproject.org/files/ENCFF433LZG/@@download/ENCFF433LZG.bed.gz
https://www.encodeproject.org/files/ENCFF433TXO/@@download/ENCFF433TXO.bed.gz
https://www.encodeproject.org/files/ENCFF434DEK/@@download/ENCFF434DEK.bed.gz
https://www.encodeproject.org/files/ENCFF434RRU/@@download/ENCFF434RRU.bed.gz
https://www.encodeproject.org/files/ENCFF434YII/@@download/ENCFF434YII.bed.gz
https://www.encodeproject.org/files/ENCFF435AEQ/@@download/ENCFF435AEQ.bed.gz
https://www.encodeproject.org/files/ENCFF435MHH/@@download/ENCFF435MHH.bed.gz
https://www.encodeproject.org/files/ENCFF435MSC/@@download/ENCFF435MSC.bed.gz
https://www.encodeproject.org/files/ENCFF436TTP/@@download/ENCFF436TTP.bed.gz
https://www.encodeproject.org/files/ENCFF436YWU/@@download/ENCFF436YWU.bed.gz
https://www.encodeproject.org/files/ENCFF437DEF/@@download/ENCFF437DEF.bed.gz
https://www.encodeproject.org/files/ENCFF437WQT/@@download/ENCFF437WQT.bed.gz
https://www.encodeproject.org/files/ENCFF438DUR/@@download/ENCFF438DUR.bed.gz
https://www.encodeproject.org/files/ENCFF438MZI/@@download/ENCFF438MZI.bed.gz
https://www.encodeproject.org/files/ENCFF438WFB/@@download/ENCFF438WFB.bed.gz
https://www.encodeproject.org/files/ENCFF439KTZ/@@download/ENCFF439KTZ.bed.gz
https://www.encodeproject.org/files/ENCFF439SWX/@@download/ENCFF439SWX.bed.gz
https://www.encodeproject.org/files/ENCFF439YTQ/@@download/ENCFF439YTQ.bed.gz
https://www.encodeproject.org/files/ENCFF440BWD/@@download/ENCFF440BWD.bed.gz
https://www.encodeproject.org/files/ENCFF440ODC/@@download/ENCFF440ODC.bed.gz
https://www.encodeproject.org/files/ENCFF440QDP/@@download/ENCFF440QDP.bed.gz
https://www.encodeproject.org/files/ENCFF440VKC/@@download/ENCFF440VKC.bed.gz
https://www.encodeproject.org/files/ENCFF441AHV/@@download/ENCFF441AHV.bed.gz
https://www.encodeproject.org/files/ENCFF441DWZ/@@download/ENCFF441DWZ.bed.gz
https://www.encodeproject.org/files/ENCFF441QBU/@@download/ENCFF441QBU.bed.gz
https://www.encodeproject.org/files/ENCFF442BXP/@@download/ENCFF442BXP.bed.gz
https://www.encodeproject.org/files/ENCFF442IPQ/@@download/ENCFF442IPQ.bed.gz
https://www.encodeproject.org/files/ENCFF442JPI/@@download/ENCFF442JPI.bed.gz
https://www.encodeproject.org/files/ENCFF442LBF/@@download/ENCFF442LBF.bed.gz
https://www.encodeproject.org/files/ENCFF442NKL/@@download/ENCFF442NKL.bed.gz
https://www.encodeproject.org/files/ENCFF442RJO/@@download/ENCFF442RJO.bed.gz
https://www.encodeproject.org/files/ENCFF442YRG/@@download/ENCFF442YRG.bed.gz
https://www.encodeproject.org/files/ENCFF442ZRY/@@download/ENCFF442ZRY.bed.gz
https://www.encodeproject.org/files/ENCFF443JFP/@@download/ENCFF443JFP.bed.gz
https://www.encodeproject.org/files/ENCFF443KKI/@@download/ENCFF443KKI.bed.gz
https://www.encodeproject.org/files/ENCFF444CZR/@@download/ENCFF444CZR.bed.gz
https://www.encodeproject.org/files/ENCFF444FPK/@@download/ENCFF444FPK.bed.gz
https://www.encodeproject.org/files/ENCFF445FCL/@@download/ENCFF445FCL.bed.gz
https://www.encodeproject.org/files/ENCFF445RZC/@@download/ENCFF445RZC.bed.gz
https://www.encodeproject.org/files/ENCFF445XCF/@@download/ENCFF445XCF.bed.gz
https://www.encodeproject.org/files/ENCFF445YNP/@@download/ENCFF445YNP.bed.gz
https://www.encodeproject.org/files/ENCFF445YRE/@@download/ENCFF445YRE.bed.gz
https://www.encodeproject.org/files/ENCFF446BNJ/@@download/ENCFF446BNJ.bed.gz
https://www.encodeproject.org/files/ENCFF446ICC/@@download/ENCFF446ICC.bed.gz
https://www.encodeproject.org/files/ENCFF447GBU/@@download/ENCFF447GBU.bed.gz
https://www.encodeproject.org/files/ENCFF448COS/@@download/ENCFF448COS.bed.gz
https://www.encodeproject.org/files/ENCFF448PFH/@@download/ENCFF448PFH.bed.gz
https://www.encodeproject.org/files/ENCFF448WJQ/@@download/ENCFF448WJQ.bed.gz
https://www.encodeproject.org/files/ENCFF449ADN/@@download/ENCFF449ADN.bed.gz
https://www.encodeproject.org/files/ENCFF449JMB/@@download/ENCFF449JMB.bed.gz
https://www.encodeproject.org/files/ENCFF450BWT/@@download/ENCFF450BWT.bed.gz
https://www.encodeproject.org/files/ENCFF450KKX/@@download/ENCFF450KKX.bed.gz
https://www.encodeproject.org/files/ENCFF450OXP/@@download/ENCFF450OXP.bed.gz
https://www.encodeproject.org/files/ENCFF450VVJ/@@download/ENCFF450VVJ.bed.gz
https://www.encodeproject.org/files/ENCFF450WVA/@@download/ENCFF450WVA.bed.gz
https://www.encodeproject.org/files/ENCFF451EGW/@@download/ENCFF451EGW.bed.gz
https://www.encodeproject.org/files/ENCFF451IGE/@@download/ENCFF451IGE.bed.gz
https://www.encodeproject.org/files/ENCFF451VTH/@@download/ENCFF451VTH.bed.gz
https://www.encodeproject.org/files/ENCFF451YHG/@@download/ENCFF451YHG.bed.gz
https://www.encodeproject.org/files/ENCFF452ETR/@@download/ENCFF452ETR.bed.gz
https://www.encodeproject.org/files/ENCFF452XJY/@@download/ENCFF452XJY.bed.gz
https://www.encodeproject.org/files/ENCFF453GYD/@@download/ENCFF453GYD.bed.gz
https://www.encodeproject.org/files/ENCFF453HCX/@@download/ENCFF453HCX.bed.gz
https://www.encodeproject.org/files/ENCFF453KLD/@@download/ENCFF453KLD.bed.gz
https://www.encodeproject.org/files/ENCFF453URK/@@download/ENCFF453URK.bed.gz
https://www.encodeproject.org/files/ENCFF453UVV/@@download/ENCFF453UVV.bed.gz
https://www.encodeproject.org/files/ENCFF454AVH/@@download/ENCFF454AVH.bed.gz
https://www.encodeproject.org/files/ENCFF454DPF/@@download/ENCFF454DPF.bed.gz
https://www.encodeproject.org/files/ENCFF454EUR/@@download/ENCFF454EUR.bed.gz
https://www.encodeproject.org/files/ENCFF454SUG/@@download/ENCFF454SUG.bed.gz
https://www.encodeproject.org/files/ENCFF455OOQ/@@download/ENCFF455OOQ.bed.gz
https://www.encodeproject.org/files/ENCFF455QYC/@@download/ENCFF455QYC.bed.gz
https://www.encodeproject.org/files/ENCFF455XFK/@@download/ENCFF455XFK.bed.gz
https://www.encodeproject.org/files/ENCFF455YSO/@@download/ENCFF455YSO.bed.gz
https://www.encodeproject.org/files/ENCFF456BGU/@@download/ENCFF456BGU.bed.gz
https://www.encodeproject.org/files/ENCFF456DDO/@@download/ENCFF456DDO.bed.gz
https://www.encodeproject.org/files/ENCFF456EQK/@@download/ENCFF456EQK.bed.gz
https://www.encodeproject.org/files/ENCFF456GXS/@@download/ENCFF456GXS.bed.gz
https://www.encodeproject.org/files/ENCFF456HUQ/@@download/ENCFF456HUQ.bed.gz
https://www.encodeproject.org/files/ENCFF457BIG/@@download/ENCFF457BIG.bed.gz
https://www.encodeproject.org/files/ENCFF457WXA/@@download/ENCFF457WXA.bed.gz
https://www.encodeproject.org/files/ENCFF457YRY/@@download/ENCFF457YRY.bed.gz
https://www.encodeproject.org/files/ENCFF458AZS/@@download/ENCFF458AZS.bed.gz
https://www.encodeproject.org/files/ENCFF458CFD/@@download/ENCFF458CFD.bed.gz
https://www.encodeproject.org/files/ENCFF458FBS/@@download/ENCFF458FBS.bed.gz
https://www.encodeproject.org/files/ENCFF458IBK/@@download/ENCFF458IBK.bed.gz
https://www.encodeproject.org/files/ENCFF458QDV/@@download/ENCFF458QDV.bed.gz
https://www.encodeproject.org/files/ENCFF458UYZ/@@download/ENCFF458UYZ.bed.gz
https://www.encodeproject.org/files/ENCFF458XZT/@@download/ENCFF458XZT.bed.gz
https://www.encodeproject.org/files/ENCFF459CYV/@@download/ENCFF459CYV.bed.gz
https://www.encodeproject.org/files/ENCFF459IYH/@@download/ENCFF459IYH.bed.gz
https://www.encodeproject.org/files/ENCFF459ONH/@@download/ENCFF459ONH.bed.gz
https://www.encodeproject.org/files/ENCFF459UHN/@@download/ENCFF459UHN.bed.gz
https://www.encodeproject.org/files/ENCFF459XPD/@@download/ENCFF459XPD.bed.gz
https://www.encodeproject.org/files/ENCFF460PEQ/@@download/ENCFF460PEQ.bed.gz
https://www.encodeproject.org/files/ENCFF460YFR/@@download/ENCFF460YFR.bed.gz
https://www.encodeproject.org/files/ENCFF461LFX/@@download/ENCFF461LFX.bed.gz
https://www.encodeproject.org/files/ENCFF461PDU/@@download/ENCFF461PDU.bed.gz
https://www.encodeproject.org/files/ENCFF462CCO/@@download/ENCFF462CCO.bed.gz
https://www.encodeproject.org/files/ENCFF462CWQ/@@download/ENCFF462CWQ.bed.gz
https://www.encodeproject.org/files/ENCFF462FWV/@@download/ENCFF462FWV.bed.gz
https://www.encodeproject.org/files/ENCFF462ILY/@@download/ENCFF462ILY.bed.gz
https://www.encodeproject.org/files/ENCFF462KMA/@@download/ENCFF462KMA.bed.gz
https://www.encodeproject.org/files/ENCFF462RVE/@@download/ENCFF462RVE.bed.gz
https://www.encodeproject.org/files/ENCFF462XVH/@@download/ENCFF462XVH.bed.gz
https://www.encodeproject.org/files/ENCFF462ZIG/@@download/ENCFF462ZIG.bed.gz
https://www.encodeproject.org/files/ENCFF463GXC/@@download/ENCFF463GXC.bed.gz
https://www.encodeproject.org/files/ENCFF463LTS/@@download/ENCFF463LTS.bed.gz
https://www.encodeproject.org/files/ENCFF463WJH/@@download/ENCFF463WJH.bed.gz
https://www.encodeproject.org/files/ENCFF464GFC/@@download/ENCFF464GFC.bed.gz
https://www.encodeproject.org/files/ENCFF464HKL/@@download/ENCFF464HKL.bed.gz
https://www.encodeproject.org/files/ENCFF464RXV/@@download/ENCFF464RXV.bed.gz
https://www.encodeproject.org/files/ENCFF464WKR/@@download/ENCFF464WKR.bed.gz
https://www.encodeproject.org/files/ENCFF465IVD/@@download/ENCFF465IVD.bed.gz
https://www.encodeproject.org/files/ENCFF466DMK/@@download/ENCFF466DMK.bed.gz
https://www.encodeproject.org/files/ENCFF466EWZ/@@download/ENCFF466EWZ.bed.gz
https://www.encodeproject.org/files/ENCFF466LNY/@@download/ENCFF466LNY.bed.gz
https://www.encodeproject.org/files/ENCFF466UGI/@@download/ENCFF466UGI.bed.gz
https://www.encodeproject.org/files/ENCFF466ZDI/@@download/ENCFF466ZDI.bed.gz
https://www.encodeproject.org/files/ENCFF467DXA/@@download/ENCFF467DXA.bed.gz
https://www.encodeproject.org/files/ENCFF467JWA/@@download/ENCFF467JWA.bed.gz
https://www.encodeproject.org/files/ENCFF467TUY/@@download/ENCFF467TUY.bed.gz
https://www.encodeproject.org/files/ENCFF467VBW/@@download/ENCFF467VBW.bed.gz
https://www.encodeproject.org/files/ENCFF467WXB/@@download/ENCFF467WXB.bed.gz
https://www.encodeproject.org/files/ENCFF468KJZ/@@download/ENCFF468KJZ.bed.gz
https://www.encodeproject.org/files/ENCFF468WBD/@@download/ENCFF468WBD.bed.gz
https://www.encodeproject.org/files/ENCFF468WZL/@@download/ENCFF468WZL.bed.gz
https://www.encodeproject.org/files/ENCFF469ASG/@@download/ENCFF469ASG.bed.gz
https://www.encodeproject.org/files/ENCFF469MZT/@@download/ENCFF469MZT.bed.gz
https://www.encodeproject.org/files/ENCFF469QMW/@@download/ENCFF469QMW.bed.gz
https://www.encodeproject.org/files/ENCFF469WRJ/@@download/ENCFF469WRJ.bed.gz
https://www.encodeproject.org/files/ENCFF470ARP/@@download/ENCFF470ARP.bed.gz
https://www.encodeproject.org/files/ENCFF470ELM/@@download/ENCFF470ELM.bed.gz
https://www.encodeproject.org/files/ENCFF470PMD/@@download/ENCFF470PMD.bed.gz
https://www.encodeproject.org/files/ENCFF471FCE/@@download/ENCFF471FCE.bed.gz
https://www.encodeproject.org/files/ENCFF471HMP/@@download/ENCFF471HMP.bed.gz
https://www.encodeproject.org/files/ENCFF471QOB/@@download/ENCFF471QOB.bed.gz
https://www.encodeproject.org/files/ENCFF471WRX/@@download/ENCFF471WRX.bed.gz
https://www.encodeproject.org/files/ENCFF472BWO/@@download/ENCFF472BWO.bed.gz
https://www.encodeproject.org/files/ENCFF472DLA/@@download/ENCFF472DLA.bed.gz
https://www.encodeproject.org/files/ENCFF472HHB/@@download/ENCFF472HHB.bed.gz
https://www.encodeproject.org/files/ENCFF472YRF/@@download/ENCFF472YRF.bed.gz
https://www.encodeproject.org/files/ENCFF473ABR/@@download/ENCFF473ABR.bed.gz
https://www.encodeproject.org/files/ENCFF473ELV/@@download/ENCFF473ELV.bed.gz
https://www.encodeproject.org/files/ENCFF473FNU/@@download/ENCFF473FNU.bed.gz
https://www.encodeproject.org/files/ENCFF473QPQ/@@download/ENCFF473QPQ.bed.gz
https://www.encodeproject.org/files/ENCFF473QVC/@@download/ENCFF473QVC.bed.gz
https://www.encodeproject.org/files/ENCFF473UNU/@@download/ENCFF473UNU.bed.gz
https://www.encodeproject.org/files/ENCFF474VCE/@@download/ENCFF474VCE.bed.gz
https://www.encodeproject.org/files/ENCFF475AVI/@@download/ENCFF475AVI.bed.gz
https://www.encodeproject.org/files/ENCFF475EJU/@@download/ENCFF475EJU.bed.gz
https://www.encodeproject.org/files/ENCFF475HLY/@@download/ENCFF475HLY.bed.gz
https://www.encodeproject.org/files/ENCFF475VRO/@@download/ENCFF475VRO.bed.gz
https://www.encodeproject.org/files/ENCFF476SLM/@@download/ENCFF476SLM.bed.gz
https://www.encodeproject.org/files/ENCFF476ZZV/@@download/ENCFF476ZZV.bed.gz
https://www.encodeproject.org/files/ENCFF477FPU/@@download/ENCFF477FPU.bed.gz
https://www.encodeproject.org/files/ENCFF477JRZ/@@download/ENCFF477JRZ.bed.gz
https://www.encodeproject.org/files/ENCFF477MXB/@@download/ENCFF477MXB.bed.gz
https://www.encodeproject.org/files/ENCFF477OUI/@@download/ENCFF477OUI.bed.gz
https://www.encodeproject.org/files/ENCFF477RJN/@@download/ENCFF477RJN.bed.gz
https://www.encodeproject.org/files/ENCFF477SWW/@@download/ENCFF477SWW.bed.gz
https://www.encodeproject.org/files/ENCFF477VON/@@download/ENCFF477VON.bed.gz
https://www.encodeproject.org/files/ENCFF478NDZ/@@download/ENCFF478NDZ.bed.gz
https://www.encodeproject.org/files/ENCFF478ZZJ/@@download/ENCFF478ZZJ.bed.gz
https://www.encodeproject.org/files/ENCFF479SPJ/@@download/ENCFF479SPJ.bed.gz
https://www.encodeproject.org/files/ENCFF480OPN/@@download/ENCFF480OPN.bed.gz
https://www.encodeproject.org/files/ENCFF480YAW/@@download/ENCFF480YAW.bed.gz
https://www.encodeproject.org/files/ENCFF481SHD/@@download/ENCFF481SHD.bed.gz
https://www.encodeproject.org/files/ENCFF481VPQ/@@download/ENCFF481VPQ.bed.gz
https://www.encodeproject.org/files/ENCFF482BEV/@@download/ENCFF482BEV.bed.gz
https://www.encodeproject.org/files/ENCFF482JEG/@@download/ENCFF482JEG.bed.gz
https://www.encodeproject.org/files/ENCFF482QHM/@@download/ENCFF482QHM.bed.gz
https://www.encodeproject.org/files/ENCFF482UUF/@@download/ENCFF482UUF.bed.gz
https://www.encodeproject.org/files/ENCFF482XKY/@@download/ENCFF482XKY.bed.gz
https://www.encodeproject.org/files/ENCFF483MAS/@@download/ENCFF483MAS.bed.gz
https://www.encodeproject.org/files/ENCFF483QLZ/@@download/ENCFF483QLZ.bed.gz
https://www.encodeproject.org/files/ENCFF483YLD/@@download/ENCFF483YLD.bed.gz
https://www.encodeproject.org/files/ENCFF484MEF/@@download/ENCFF484MEF.bed.gz
https://www.encodeproject.org/files/ENCFF485OQV/@@download/ENCFF485OQV.bed.gz
https://www.encodeproject.org/files/ENCFF486LNN/@@download/ENCFF486LNN.bed.gz
https://www.encodeproject.org/files/ENCFF486MHG/@@download/ENCFF486MHG.bed.gz
https://www.encodeproject.org/files/ENCFF486OCF/@@download/ENCFF486OCF.bed.gz
https://www.encodeproject.org/files/ENCFF486PIE/@@download/ENCFF486PIE.bed.gz
https://www.encodeproject.org/files/ENCFF486QCQ/@@download/ENCFF486QCQ.bed.gz
https://www.encodeproject.org/files/ENCFF486STQ/@@download/ENCFF486STQ.bed.gz
https://www.encodeproject.org/files/ENCFF486TGX/@@download/ENCFF486TGX.bed.gz
https://www.encodeproject.org/files/ENCFF487FOU/@@download/ENCFF487FOU.bed.gz
https://www.encodeproject.org/files/ENCFF487FTY/@@download/ENCFF487FTY.bed.gz
https://www.encodeproject.org/files/ENCFF487LCQ/@@download/ENCFF487LCQ.bed.gz
https://www.encodeproject.org/files/ENCFF487WOR/@@download/ENCFF487WOR.bed.gz
https://www.encodeproject.org/files/ENCFF488DML/@@download/ENCFF488DML.bed.gz
https://www.encodeproject.org/files/ENCFF488EGS/@@download/ENCFF488EGS.bed.gz
https://www.encodeproject.org/files/ENCFF488JII/@@download/ENCFF488JII.bed.gz
https://www.encodeproject.org/files/ENCFF488OCQ/@@download/ENCFF488OCQ.bed.gz
https://www.encodeproject.org/files/ENCFF489GFM/@@download/ENCFF489GFM.bed.gz
https://www.encodeproject.org/files/ENCFF489LII/@@download/ENCFF489LII.bed.gz
https://www.encodeproject.org/files/ENCFF489WZM/@@download/ENCFF489WZM.bed.gz
https://www.encodeproject.org/files/ENCFF490TYP/@@download/ENCFF490TYP.bed.gz
https://www.encodeproject.org/files/ENCFF490UGC/@@download/ENCFF490UGC.bed.gz
https://www.encodeproject.org/files/ENCFF491FEU/@@download/ENCFF491FEU.bed.gz
https://www.encodeproject.org/files/ENCFF491IPL/@@download/ENCFF491IPL.bed.gz
https://www.encodeproject.org/files/ENCFF491NVR/@@download/ENCFF491NVR.bed.gz
https://www.encodeproject.org/files/ENCFF491YIR/@@download/ENCFF491YIR.bed.gz
https://www.encodeproject.org/files/ENCFF492HPY/@@download/ENCFF492HPY.bed.gz
https://www.encodeproject.org/files/ENCFF492JLF/@@download/ENCFF492JLF.bed.gz
https://www.encodeproject.org/files/ENCFF492VAT/@@download/ENCFF492VAT.bed.gz
https://www.encodeproject.org/files/ENCFF493FFN/@@download/ENCFF493FFN.bed.gz
https://www.encodeproject.org/files/ENCFF493KKC/@@download/ENCFF493KKC.bed.gz
https://www.encodeproject.org/files/ENCFF493LZB/@@download/ENCFF493LZB.bed.gz
https://www.encodeproject.org/files/ENCFF493TRU/@@download/ENCFF493TRU.bed.gz
https://www.encodeproject.org/files/ENCFF493UFO/@@download/ENCFF493UFO.bed.gz
https://www.encodeproject.org/files/ENCFF494BWU/@@download/ENCFF494BWU.bed.gz
https://www.encodeproject.org/files/ENCFF494FXL/@@download/ENCFF494FXL.bed.gz
https://www.encodeproject.org/files/ENCFF494PNZ/@@download/ENCFF494PNZ.bed.gz
https://www.encodeproject.org/files/ENCFF494PPF/@@download/ENCFF494PPF.bed.gz
https://www.encodeproject.org/files/ENCFF495BIY/@@download/ENCFF495BIY.bed.gz
https://www.encodeproject.org/files/ENCFF495BUD/@@download/ENCFF495BUD.bed.gz
https://www.encodeproject.org/files/ENCFF495DAT/@@download/ENCFF495DAT.bed.gz
https://www.encodeproject.org/files/ENCFF495IYW/@@download/ENCFF495IYW.bed.gz
https://www.encodeproject.org/files/ENCFF496RDA/@@download/ENCFF496RDA.bed.gz
https://www.encodeproject.org/files/ENCFF497ARV/@@download/ENCFF497ARV.bed.gz
https://www.encodeproject.org/files/ENCFF497BBM/@@download/ENCFF497BBM.bed.gz
https://www.encodeproject.org/files/ENCFF497RWP/@@download/ENCFF497RWP.bed.gz
https://www.encodeproject.org/files/ENCFF498QFU/@@download/ENCFF498QFU.bed.gz
https://www.encodeproject.org/files/ENCFF498SSN/@@download/ENCFF498SSN.bed.gz
https://www.encodeproject.org/files/ENCFF498TEW/@@download/ENCFF498TEW.bed.gz
https://www.encodeproject.org/files/ENCFF499HFY/@@download/ENCFF499HFY.bed.gz
https://www.encodeproject.org/files/ENCFF499KOY/@@download/ENCFF499KOY.bed.gz
https://www.encodeproject.org/files/ENCFF499OQE/@@download/ENCFF499OQE.bed.gz
https://www.encodeproject.org/files/ENCFF499XYN/@@download/ENCFF499XYN.bed.gz
https://www.encodeproject.org/files/ENCFF500BBB/@@download/ENCFF500BBB.bed.gz
https://www.encodeproject.org/files/ENCFF501AWD/@@download/ENCFF501AWD.bed.gz
https://www.encodeproject.org/files/ENCFF501MFK/@@download/ENCFF501MFK.bed.gz
https://www.encodeproject.org/files/ENCFF501MHY/@@download/ENCFF501MHY.bed.gz
https://www.encodeproject.org/files/ENCFF501NMW/@@download/ENCFF501NMW.bed.gz
https://www.encodeproject.org/files/ENCFF501WXA/@@download/ENCFF501WXA.bed.gz
https://www.encodeproject.org/files/ENCFF502HAZ/@@download/ENCFF502HAZ.bed.gz
https://www.encodeproject.org/files/ENCFF502QZR/@@download/ENCFF502QZR.bed.gz
https://www.encodeproject.org/files/ENCFF502XBX/@@download/ENCFF502XBX.bed.gz
https://www.encodeproject.org/files/ENCFF503AZD/@@download/ENCFF503AZD.bed.gz
https://www.encodeproject.org/files/ENCFF503GIR/@@download/ENCFF503GIR.bed.gz
https://www.encodeproject.org/files/ENCFF503IOR/@@download/ENCFF503IOR.bed.gz
https://www.encodeproject.org/files/ENCFF504WWL/@@download/ENCFF504WWL.bed.gz
https://www.encodeproject.org/files/ENCFF505AEY/@@download/ENCFF505AEY.bed.gz
https://www.encodeproject.org/files/ENCFF505CPA/@@download/ENCFF505CPA.bed.gz
https://www.encodeproject.org/files/ENCFF505LAX/@@download/ENCFF505LAX.bed.gz
https://www.encodeproject.org/files/ENCFF505MRR/@@download/ENCFF505MRR.bed.gz
https://www.encodeproject.org/files/ENCFF505QNT/@@download/ENCFF505QNT.bed.gz
https://www.encodeproject.org/files/ENCFF505UCL/@@download/ENCFF505UCL.bed.gz
https://www.encodeproject.org/files/ENCFF506QED/@@download/ENCFF506QED.bed.gz
https://www.encodeproject.org/files/ENCFF507JZI/@@download/ENCFF507JZI.bed.gz
https://www.encodeproject.org/files/ENCFF507NUN/@@download/ENCFF507NUN.bed.gz
https://www.encodeproject.org/files/ENCFF507RLU/@@download/ENCFF507RLU.bed.gz
https://www.encodeproject.org/files/ENCFF507ZNV/@@download/ENCFF507ZNV.bed.gz
https://www.encodeproject.org/files/ENCFF508PQT/@@download/ENCFF508PQT.bed.gz
https://www.encodeproject.org/files/ENCFF509KKI/@@download/ENCFF509KKI.bed.gz
https://www.encodeproject.org/files/ENCFF509YSY/@@download/ENCFF509YSY.bed.gz
https://www.encodeproject.org/files/ENCFF510CIP/@@download/ENCFF510CIP.bed.gz
https://www.encodeproject.org/files/ENCFF510ICM/@@download/ENCFF510ICM.bed.gz
https://www.encodeproject.org/files/ENCFF510QOO/@@download/ENCFF510QOO.bed.gz
https://www.encodeproject.org/files/ENCFF510SAT/@@download/ENCFF510SAT.bed.gz
https://www.encodeproject.org/files/ENCFF510VDM/@@download/ENCFF510VDM.bed.gz
https://www.encodeproject.org/files/ENCFF510ZKS/@@download/ENCFF510ZKS.bed.gz
https://www.encodeproject.org/files/ENCFF511EXS/@@download/ENCFF511EXS.bed.gz
https://www.encodeproject.org/files/ENCFF511JTX/@@download/ENCFF511JTX.bed.gz
https://www.encodeproject.org/files/ENCFF511YWZ/@@download/ENCFF511YWZ.bed.gz
https://www.encodeproject.org/files/ENCFF512JBD/@@download/ENCFF512JBD.bed.gz
https://www.encodeproject.org/files/ENCFF513AIE/@@download/ENCFF513AIE.bed.gz
https://www.encodeproject.org/files/ENCFF513DPR/@@download/ENCFF513DPR.bed.gz
https://www.encodeproject.org/files/ENCFF513SMY/@@download/ENCFF513SMY.bed.gz
https://www.encodeproject.org/files/ENCFF514IUU/@@download/ENCFF514IUU.bed.gz
https://www.encodeproject.org/files/ENCFF514SEQ/@@download/ENCFF514SEQ.bed.gz
https://www.encodeproject.org/files/ENCFF515GRT/@@download/ENCFF515GRT.bed.gz
https://www.encodeproject.org/files/ENCFF515TNB/@@download/ENCFF515TNB.bed.gz
https://www.encodeproject.org/files/ENCFF516LPC/@@download/ENCFF516LPC.bed.gz
https://www.encodeproject.org/files/ENCFF516MFW/@@download/ENCFF516MFW.bed.gz
https://www.encodeproject.org/files/ENCFF516TYH/@@download/ENCFF516TYH.bed.gz
https://www.encodeproject.org/files/ENCFF517PFR/@@download/ENCFF517PFR.bed.gz
https://www.encodeproject.org/files/ENCFF518APA/@@download/ENCFF518APA.bed.gz
https://www.encodeproject.org/files/ENCFF518BCE/@@download/ENCFF518BCE.bed.gz
https://www.encodeproject.org/files/ENCFF518FDA/@@download/ENCFF518FDA.bed.gz
https://www.encodeproject.org/files/ENCFF518VHC/@@download/ENCFF518VHC.bed.gz
https://www.encodeproject.org/files/ENCFF518ZKO/@@download/ENCFF518ZKO.bed.gz
https://www.encodeproject.org/files/ENCFF519JBU/@@download/ENCFF519JBU.bed.gz
https://www.encodeproject.org/files/ENCFF519VQD/@@download/ENCFF519VQD.bed.gz
https://www.encodeproject.org/files/ENCFF520EAZ/@@download/ENCFF520EAZ.bed.gz
https://www.encodeproject.org/files/ENCFF520NPY/@@download/ENCFF520NPY.bed.gz
https://www.encodeproject.org/files/ENCFF520NVH/@@download/ENCFF520NVH.bed.gz
https://www.encodeproject.org/files/ENCFF520POQ/@@download/ENCFF520POQ.bed.gz
https://www.encodeproject.org/files/ENCFF520QGK/@@download/ENCFF520QGK.bed.gz
https://www.encodeproject.org/files/ENCFF520ROX/@@download/ENCFF520ROX.bed.gz
https://www.encodeproject.org/files/ENCFF521CSC/@@download/ENCFF521CSC.bed.gz
https://www.encodeproject.org/files/ENCFF521JOO/@@download/ENCFF521JOO.bed.gz
https://www.encodeproject.org/files/ENCFF522LHU/@@download/ENCFF522LHU.bed.gz
https://www.encodeproject.org/files/ENCFF522LLS/@@download/ENCFF522LLS.bed.gz
https://www.encodeproject.org/files/ENCFF522YCT/@@download/ENCFF522YCT.bed.gz
https://www.encodeproject.org/files/ENCFF523CYI/@@download/ENCFF523CYI.bed.gz
https://www.encodeproject.org/files/ENCFF523NCT/@@download/ENCFF523NCT.bed.gz
https://www.encodeproject.org/files/ENCFF523RDN/@@download/ENCFF523RDN.bed.gz
https://www.encodeproject.org/files/ENCFF523TDQ/@@download/ENCFF523TDQ.bed.gz
https://www.encodeproject.org/files/ENCFF523WDP/@@download/ENCFF523WDP.bed.gz
https://www.encodeproject.org/files/ENCFF524CCS/@@download/ENCFF524CCS.bed.gz
https://www.encodeproject.org/files/ENCFF524MPM/@@download/ENCFF524MPM.bed.gz
https://www.encodeproject.org/files/ENCFF524VIK/@@download/ENCFF524VIK.bed.gz
https://www.encodeproject.org/files/ENCFF524VPY/@@download/ENCFF524VPY.bed.gz
https://www.encodeproject.org/files/ENCFF525BWN/@@download/ENCFF525BWN.bed.gz
https://www.encodeproject.org/files/ENCFF525PGE/@@download/ENCFF525PGE.bed.gz
https://www.encodeproject.org/files/ENCFF526DRU/@@download/ENCFF526DRU.bed.gz
https://www.encodeproject.org/files/ENCFF526FMM/@@download/ENCFF526FMM.bed.gz
https://www.encodeproject.org/files/ENCFF526NFR/@@download/ENCFF526NFR.bed.gz
https://www.encodeproject.org/files/ENCFF526QUJ/@@download/ENCFF526QUJ.bed.gz
https://www.encodeproject.org/files/ENCFF526TTE/@@download/ENCFF526TTE.bed.gz
https://www.encodeproject.org/files/ENCFF527LAK/@@download/ENCFF527LAK.bed.gz
https://www.encodeproject.org/files/ENCFF528AIU/@@download/ENCFF528AIU.bed.gz
https://www.encodeproject.org/files/ENCFF528MSR/@@download/ENCFF528MSR.bed.gz
https://www.encodeproject.org/files/ENCFF528XPM/@@download/ENCFF528XPM.bed.gz
https://www.encodeproject.org/files/ENCFF529BHM/@@download/ENCFF529BHM.bed.gz
https://www.encodeproject.org/files/ENCFF529SRS/@@download/ENCFF529SRS.bed.gz
https://www.encodeproject.org/files/ENCFF530ADZ/@@download/ENCFF530ADZ.bed.gz
https://www.encodeproject.org/files/ENCFF531CKE/@@download/ENCFF531CKE.bed.gz
https://www.encodeproject.org/files/ENCFF531JHS/@@download/ENCFF531JHS.bed.gz
https://www.encodeproject.org/files/ENCFF532BEE/@@download/ENCFF532BEE.bed.gz
https://www.encodeproject.org/files/ENCFF532EQE/@@download/ENCFF532EQE.bed.gz
https://www.encodeproject.org/files/ENCFF533ECW/@@download/ENCFF533ECW.bed.gz
https://www.encodeproject.org/files/ENCFF533LAL/@@download/ENCFF533LAL.bed.gz
https://www.encodeproject.org/files/ENCFF533PVG/@@download/ENCFF533PVG.bed.gz
https://www.encodeproject.org/files/ENCFF533WKA/@@download/ENCFF533WKA.bed.gz
https://www.encodeproject.org/files/ENCFF534BFG/@@download/ENCFF534BFG.bed.gz
https://www.encodeproject.org/files/ENCFF534OWV/@@download/ENCFF534OWV.bed.gz
https://www.encodeproject.org/files/ENCFF534VNL/@@download/ENCFF534VNL.bed.gz
https://www.encodeproject.org/files/ENCFF535BYF/@@download/ENCFF535BYF.bed.gz
https://www.encodeproject.org/files/ENCFF535YDL/@@download/ENCFF535YDL.bed.gz
https://www.encodeproject.org/files/ENCFF536GRY/@@download/ENCFF536GRY.bed.gz
https://www.encodeproject.org/files/ENCFF536NFY/@@download/ENCFF536NFY.bed.gz
https://www.encodeproject.org/files/ENCFF536PBU/@@download/ENCFF536PBU.bed.gz
https://www.encodeproject.org/files/ENCFF536PSZ/@@download/ENCFF536PSZ.bed.gz
https://www.encodeproject.org/files/ENCFF536QQM/@@download/ENCFF536QQM.bed.gz
https://www.encodeproject.org/files/ENCFF536UXR/@@download/ENCFF536UXR.bed.gz
https://www.encodeproject.org/files/ENCFF537HHU/@@download/ENCFF537HHU.bed.gz
https://www.encodeproject.org/files/ENCFF538FAA/@@download/ENCFF538FAA.bed.gz
https://www.encodeproject.org/files/ENCFF538HQT/@@download/ENCFF538HQT.bed.gz
https://www.encodeproject.org/files/ENCFF538PLU/@@download/ENCFF538PLU.bed.gz
https://www.encodeproject.org/files/ENCFF539IOI/@@download/ENCFF539IOI.bed.gz
https://www.encodeproject.org/files/ENCFF539QAF/@@download/ENCFF539QAF.bed.gz
https://www.encodeproject.org/files/ENCFF539ZUQ/@@download/ENCFF539ZUQ.bed.gz
https://www.encodeproject.org/files/ENCFF540EUH/@@download/ENCFF540EUH.bed.gz
https://www.encodeproject.org/files/ENCFF540NZQ/@@download/ENCFF540NZQ.bed.gz
https://www.encodeproject.org/files/ENCFF540YUQ/@@download/ENCFF540YUQ.bed.gz
https://www.encodeproject.org/files/ENCFF541EUP/@@download/ENCFF541EUP.bed.gz
https://www.encodeproject.org/files/ENCFF541FQS/@@download/ENCFF541FQS.bed.gz
https://www.encodeproject.org/files/ENCFF541GIP/@@download/ENCFF541GIP.bed.gz
https://www.encodeproject.org/files/ENCFF541NVY/@@download/ENCFF541NVY.bed.gz
https://www.encodeproject.org/files/ENCFF541UAD/@@download/ENCFF541UAD.bed.gz
https://www.encodeproject.org/files/ENCFF542QRV/@@download/ENCFF542QRV.bed.gz
https://www.encodeproject.org/files/ENCFF543BFX/@@download/ENCFF543BFX.bed.gz
https://www.encodeproject.org/files/ENCFF543KPU/@@download/ENCFF543KPU.bed.gz
https://www.encodeproject.org/files/ENCFF543RBB/@@download/ENCFF543RBB.bed.gz
https://www.encodeproject.org/files/ENCFF543ZLS/@@download/ENCFF543ZLS.bed.gz
https://www.encodeproject.org/files/ENCFF544WSX/@@download/ENCFF544WSX.bed.gz
https://www.encodeproject.org/files/ENCFF545DAL/@@download/ENCFF545DAL.bed.gz
https://www.encodeproject.org/files/ENCFF546VAB/@@download/ENCFF546VAB.bed.gz
https://www.encodeproject.org/files/ENCFF548PLG/@@download/ENCFF548PLG.bed.gz
https://www.encodeproject.org/files/ENCFF548TZX/@@download/ENCFF548TZX.bed.gz
https://www.encodeproject.org/files/ENCFF548ZQR/@@download/ENCFF548ZQR.bed.gz
https://www.encodeproject.org/files/ENCFF549AXK/@@download/ENCFF549AXK.bed.gz
https://www.encodeproject.org/files/ENCFF549HQA/@@download/ENCFF549HQA.bed.gz
https://www.encodeproject.org/files/ENCFF549IFG/@@download/ENCFF549IFG.bed.gz
https://www.encodeproject.org/files/ENCFF549PIU/@@download/ENCFF549PIU.bed.gz
https://www.encodeproject.org/files/ENCFF549QJQ/@@download/ENCFF549QJQ.bed.gz
https://www.encodeproject.org/files/ENCFF549WAF/@@download/ENCFF549WAF.bed.gz
https://www.encodeproject.org/files/ENCFF550CSC/@@download/ENCFF550CSC.bed.gz
https://www.encodeproject.org/files/ENCFF550LNR/@@download/ENCFF550LNR.bed.gz
https://www.encodeproject.org/files/ENCFF550NKZ/@@download/ENCFF550NKZ.bed.gz
https://www.encodeproject.org/files/ENCFF550NLK/@@download/ENCFF550NLK.bed.gz
https://www.encodeproject.org/files/ENCFF550VES/@@download/ENCFF550VES.bed.gz
https://www.encodeproject.org/files/ENCFF551LSF/@@download/ENCFF551LSF.bed.gz
https://www.encodeproject.org/files/ENCFF551MWX/@@download/ENCFF551MWX.bed.gz
https://www.encodeproject.org/files/ENCFF552EJM/@@download/ENCFF552EJM.bed.gz
https://www.encodeproject.org/files/ENCFF552QBG/@@download/ENCFF552QBG.bed.gz
https://www.encodeproject.org/files/ENCFF552UIM/@@download/ENCFF552UIM.bed.gz
https://www.encodeproject.org/files/ENCFF553MQN/@@download/ENCFF553MQN.bed.gz
https://www.encodeproject.org/files/ENCFF554SUA/@@download/ENCFF554SUA.bed.gz
https://www.encodeproject.org/files/ENCFF554VNI/@@download/ENCFF554VNI.bed.gz
https://www.encodeproject.org/files/ENCFF555FXA/@@download/ENCFF555FXA.bed.gz
https://www.encodeproject.org/files/ENCFF555TGI/@@download/ENCFF555TGI.bed.gz
https://www.encodeproject.org/files/ENCFF556EBC/@@download/ENCFF556EBC.bed.gz
https://www.encodeproject.org/files/ENCFF556GWE/@@download/ENCFF556GWE.bed.gz
https://www.encodeproject.org/files/ENCFF556NPT/@@download/ENCFF556NPT.bed.gz
https://www.encodeproject.org/files/ENCFF556UDU/@@download/ENCFF556UDU.bed.gz
https://www.encodeproject.org/files/ENCFF556XGB/@@download/ENCFF556XGB.bed.gz
https://www.encodeproject.org/files/ENCFF557LHI/@@download/ENCFF557LHI.bed.gz
https://www.encodeproject.org/files/ENCFF557QSP/@@download/ENCFF557QSP.bed.gz
https://www.encodeproject.org/files/ENCFF558JPT/@@download/ENCFF558JPT.bed.gz
https://www.encodeproject.org/files/ENCFF558KMA/@@download/ENCFF558KMA.bed.gz
https://www.encodeproject.org/files/ENCFF558WZE/@@download/ENCFF558WZE.bed.gz
https://www.encodeproject.org/files/ENCFF558YOL/@@download/ENCFF558YOL.bed.gz
https://www.encodeproject.org/files/ENCFF559POI/@@download/ENCFF559POI.bed.gz
https://www.encodeproject.org/files/ENCFF559YDV/@@download/ENCFF559YDV.bed.gz
https://www.encodeproject.org/files/ENCFF560NWT/@@download/ENCFF560NWT.bed.gz
https://www.encodeproject.org/files/ENCFF561EZS/@@download/ENCFF561EZS.bed.gz
https://www.encodeproject.org/files/ENCFF561HFN/@@download/ENCFF561HFN.bed.gz
https://www.encodeproject.org/files/ENCFF561JMW/@@download/ENCFF561JMW.bed.gz
https://www.encodeproject.org/files/ENCFF562LXG/@@download/ENCFF562LXG.bed.gz
https://www.encodeproject.org/files/ENCFF562TNJ/@@download/ENCFF562TNJ.bed.gz
https://www.encodeproject.org/files/ENCFF562WCY/@@download/ENCFF562WCY.bed.gz
https://www.encodeproject.org/files/ENCFF563GVM/@@download/ENCFF563GVM.bed.gz
https://www.encodeproject.org/files/ENCFF563ZJM/@@download/ENCFF563ZJM.bed.gz
https://www.encodeproject.org/files/ENCFF565JUO/@@download/ENCFF565JUO.bed.gz
https://www.encodeproject.org/files/ENCFF566BKD/@@download/ENCFF566BKD.bed.gz
https://www.encodeproject.org/files/ENCFF566JBK/@@download/ENCFF566JBK.bed.gz
https://www.encodeproject.org/files/ENCFF566TYK/@@download/ENCFF566TYK.bed.gz
https://www.encodeproject.org/files/ENCFF567CPM/@@download/ENCFF567CPM.bed.gz
https://www.encodeproject.org/files/ENCFF567HPV/@@download/ENCFF567HPV.bed.gz
https://www.encodeproject.org/files/ENCFF567QWP/@@download/ENCFF567QWP.bed.gz
https://www.encodeproject.org/files/ENCFF567WXW/@@download/ENCFF567WXW.bed.gz
https://www.encodeproject.org/files/ENCFF568SKJ/@@download/ENCFF568SKJ.bed.gz
https://www.encodeproject.org/files/ENCFF569KYV/@@download/ENCFF569KYV.bed.gz
https://www.encodeproject.org/files/ENCFF569RXT/@@download/ENCFF569RXT.bed.gz
https://www.encodeproject.org/files/ENCFF569TJP/@@download/ENCFF569TJP.bed.gz
https://www.encodeproject.org/files/ENCFF570CII/@@download/ENCFF570CII.bed.gz
https://www.encodeproject.org/files/ENCFF570VBF/@@download/ENCFF570VBF.bed.gz
https://www.encodeproject.org/files/ENCFF570VFR/@@download/ENCFF570VFR.bed.gz
https://www.encodeproject.org/files/ENCFF570YFB/@@download/ENCFF570YFB.bed.gz
https://www.encodeproject.org/files/ENCFF570YTQ/@@download/ENCFF570YTQ.bed.gz
https://www.encodeproject.org/files/ENCFF571DGW/@@download/ENCFF571DGW.bed.gz
https://www.encodeproject.org/files/ENCFF572DGX/@@download/ENCFF572DGX.bed.gz
https://www.encodeproject.org/files/ENCFF572UTB/@@download/ENCFF572UTB.bed.gz
https://www.encodeproject.org/files/ENCFF573HEY/@@download/ENCFF573HEY.bed.gz
https://www.encodeproject.org/files/ENCFF573KDT/@@download/ENCFF573KDT.bed.gz
https://www.encodeproject.org/files/ENCFF573YZM/@@download/ENCFF573YZM.bed.gz
https://www.encodeproject.org/files/ENCFF574FYX/@@download/ENCFF574FYX.bed.gz
https://www.encodeproject.org/files/ENCFF574ILL/@@download/ENCFF574ILL.bed.gz
https://www.encodeproject.org/files/ENCFF575GIX/@@download/ENCFF575GIX.bed.gz
https://www.encodeproject.org/files/ENCFF575ZSG/@@download/ENCFF575ZSG.bed.gz
https://www.encodeproject.org/files/ENCFF576CPM/@@download/ENCFF576CPM.bed.gz
https://www.encodeproject.org/files/ENCFF576DBX/@@download/ENCFF576DBX.bed.gz
https://www.encodeproject.org/files/ENCFF576ESS/@@download/ENCFF576ESS.bed.gz
https://www.encodeproject.org/files/ENCFF576FJP/@@download/ENCFF576FJP.bed.gz
https://www.encodeproject.org/files/ENCFF576QSF/@@download/ENCFF576QSF.bed.gz
https://www.encodeproject.org/files/ENCFF577DIL/@@download/ENCFF577DIL.bed.gz
https://www.encodeproject.org/files/ENCFF577YQU/@@download/ENCFF577YQU.bed.gz
https://www.encodeproject.org/files/ENCFF578BTK/@@download/ENCFF578BTK.bed.gz
https://www.encodeproject.org/files/ENCFF578CRN/@@download/ENCFF578CRN.bed.gz
https://www.encodeproject.org/files/ENCFF578IRP/@@download/ENCFF578IRP.bed.gz
https://www.encodeproject.org/files/ENCFF579DCG/@@download/ENCFF579DCG.bed.gz
https://www.encodeproject.org/files/ENCFF579HAX/@@download/ENCFF579HAX.bed.gz
https://www.encodeproject.org/files/ENCFF579OOI/@@download/ENCFF579OOI.bed.gz
https://www.encodeproject.org/files/ENCFF579QVX/@@download/ENCFF579QVX.bed.gz
https://www.encodeproject.org/files/ENCFF579WDY/@@download/ENCFF579WDY.bed.gz
https://www.encodeproject.org/files/ENCFF580AOV/@@download/ENCFF580AOV.bed.gz
https://www.encodeproject.org/files/ENCFF580CFB/@@download/ENCFF580CFB.bed.gz
https://www.encodeproject.org/files/ENCFF580UGT/@@download/ENCFF580UGT.bed.gz
https://www.encodeproject.org/files/ENCFF580YEP/@@download/ENCFF580YEP.bed.gz
https://www.encodeproject.org/files/ENCFF580ZBG/@@download/ENCFF580ZBG.bed.gz
https://www.encodeproject.org/files/ENCFF581GZR/@@download/ENCFF581GZR.bed.gz
https://www.encodeproject.org/files/ENCFF581IEQ/@@download/ENCFF581IEQ.bed.gz
https://www.encodeproject.org/files/ENCFF581OTH/@@download/ENCFF581OTH.bed.gz
https://www.encodeproject.org/files/ENCFF582GAR/@@download/ENCFF582GAR.bed.gz
https://www.encodeproject.org/files/ENCFF582HAZ/@@download/ENCFF582HAZ.bed.gz
https://www.encodeproject.org/files/ENCFF582PNL/@@download/ENCFF582PNL.bed.gz
https://www.encodeproject.org/files/ENCFF582YYK/@@download/ENCFF582YYK.bed.gz
https://www.encodeproject.org/files/ENCFF583ABZ/@@download/ENCFF583ABZ.bed.gz
https://www.encodeproject.org/files/ENCFF583LPJ/@@download/ENCFF583LPJ.bed.gz
https://www.encodeproject.org/files/ENCFF583PXB/@@download/ENCFF583PXB.bed.gz
https://www.encodeproject.org/files/ENCFF583QBN/@@download/ENCFF583QBN.bed.gz
https://www.encodeproject.org/files/ENCFF583UBN/@@download/ENCFF583UBN.bed.gz
https://www.encodeproject.org/files/ENCFF583UQU/@@download/ENCFF583UQU.bed.gz
https://www.encodeproject.org/files/ENCFF584JOM/@@download/ENCFF584JOM.bed.gz
https://www.encodeproject.org/files/ENCFF584OSE/@@download/ENCFF584OSE.bed.gz
https://www.encodeproject.org/files/ENCFF585SZT/@@download/ENCFF585SZT.bed.gz
https://www.encodeproject.org/files/ENCFF586UCO/@@download/ENCFF586UCO.bed.gz
https://www.encodeproject.org/files/ENCFF587DLO/@@download/ENCFF587DLO.bed.gz
https://www.encodeproject.org/files/ENCFF587KYU/@@download/ENCFF587KYU.bed.gz
https://www.encodeproject.org/files/ENCFF587NCS/@@download/ENCFF587NCS.bed.gz
https://www.encodeproject.org/files/ENCFF587TBQ/@@download/ENCFF587TBQ.bed.gz
https://www.encodeproject.org/files/ENCFF588CXX/@@download/ENCFF588CXX.bed.gz
https://www.encodeproject.org/files/ENCFF588JEN/@@download/ENCFF588JEN.bed.gz
https://www.encodeproject.org/files/ENCFF588LNM/@@download/ENCFF588LNM.bed.gz
https://www.encodeproject.org/files/ENCFF588NTL/@@download/ENCFF588NTL.bed.gz
https://www.encodeproject.org/files/ENCFF588QZM/@@download/ENCFF588QZM.bed.gz
https://www.encodeproject.org/files/ENCFF588UYI/@@download/ENCFF588UYI.bed.gz
https://www.encodeproject.org/files/ENCFF588WBI/@@download/ENCFF588WBI.bed.gz
https://www.encodeproject.org/files/ENCFF589ONH/@@download/ENCFF589ONH.bed.gz
https://www.encodeproject.org/files/ENCFF589UWU/@@download/ENCFF589UWU.bed.gz
https://www.encodeproject.org/files/ENCFF589YOZ/@@download/ENCFF589YOZ.bed.gz
https://www.encodeproject.org/files/ENCFF590JWL/@@download/ENCFF590JWL.bed.gz
https://www.encodeproject.org/files/ENCFF590UXV/@@download/ENCFF590UXV.bed.gz
https://www.encodeproject.org/files/ENCFF591GYR/@@download/ENCFF591GYR.bed.gz
https://www.encodeproject.org/files/ENCFF591LZL/@@download/ENCFF591LZL.bed.gz
https://www.encodeproject.org/files/ENCFF591SLF/@@download/ENCFF591SLF.bed.gz
https://www.encodeproject.org/files/ENCFF591UDY/@@download/ENCFF591UDY.bed.gz
https://www.encodeproject.org/files/ENCFF591VMB/@@download/ENCFF591VMB.bed.gz
https://www.encodeproject.org/files/ENCFF591XPW/@@download/ENCFF591XPW.bed.gz
https://www.encodeproject.org/files/ENCFF592GQB/@@download/ENCFF592GQB.bed.gz
https://www.encodeproject.org/files/ENCFF592NJN/@@download/ENCFF592NJN.bed.gz
https://www.encodeproject.org/files/ENCFF592RHP/@@download/ENCFF592RHP.bed.gz
https://www.encodeproject.org/files/ENCFF592VFA/@@download/ENCFF592VFA.bed.gz
https://www.encodeproject.org/files/ENCFF593DYT/@@download/ENCFF593DYT.bed.gz
https://www.encodeproject.org/files/ENCFF593PUF/@@download/ENCFF593PUF.bed.gz
https://www.encodeproject.org/files/ENCFF593ULX/@@download/ENCFF593ULX.bed.gz
https://www.encodeproject.org/files/ENCFF594HEK/@@download/ENCFF594HEK.bed.gz
https://www.encodeproject.org/files/ENCFF594NFE/@@download/ENCFF594NFE.bed.gz
https://www.encodeproject.org/files/ENCFF594SIJ/@@download/ENCFF594SIJ.bed.gz
https://www.encodeproject.org/files/ENCFF594VVB/@@download/ENCFF594VVB.bed.gz
https://www.encodeproject.org/files/ENCFF594XWW/@@download/ENCFF594XWW.bed.gz
https://www.encodeproject.org/files/ENCFF595CLG/@@download/ENCFF595CLG.bed.gz
https://www.encodeproject.org/files/ENCFF595JZD/@@download/ENCFF595JZD.bed.gz
https://www.encodeproject.org/files/ENCFF595TJC/@@download/ENCFF595TJC.bed.gz
https://www.encodeproject.org/files/ENCFF596FQH/@@download/ENCFF596FQH.bed.gz
https://www.encodeproject.org/files/ENCFF596HEB/@@download/ENCFF596HEB.bed.gz
https://www.encodeproject.org/files/ENCFF596QQM/@@download/ENCFF596QQM.bed.gz
https://www.encodeproject.org/files/ENCFF596ROB/@@download/ENCFF596ROB.bed.gz
https://www.encodeproject.org/files/ENCFF596TAP/@@download/ENCFF596TAP.bed.gz
https://www.encodeproject.org/files/ENCFF596UGI/@@download/ENCFF596UGI.bed.gz
https://www.encodeproject.org/files/ENCFF597AKE/@@download/ENCFF597AKE.bed.gz
https://www.encodeproject.org/files/ENCFF597YKW/@@download/ENCFF597YKW.bed.gz
https://www.encodeproject.org/files/ENCFF598AFF/@@download/ENCFF598AFF.bed.gz
https://www.encodeproject.org/files/ENCFF598CBU/@@download/ENCFF598CBU.bed.gz
https://www.encodeproject.org/files/ENCFF598DIO/@@download/ENCFF598DIO.bed.gz
https://www.encodeproject.org/files/ENCFF598LDP/@@download/ENCFF598LDP.bed.gz
https://www.encodeproject.org/files/ENCFF598ONJ/@@download/ENCFF598ONJ.bed.gz
https://www.encodeproject.org/files/ENCFF598QEL/@@download/ENCFF598QEL.bed.gz
https://www.encodeproject.org/files/ENCFF598SLA/@@download/ENCFF598SLA.bed.gz
https://www.encodeproject.org/files/ENCFF598UWC/@@download/ENCFF598UWC.bed.gz
https://www.encodeproject.org/files/ENCFF598ZAY/@@download/ENCFF598ZAY.bed.gz
https://www.encodeproject.org/files/ENCFF599KDF/@@download/ENCFF599KDF.bed.gz
https://www.encodeproject.org/files/ENCFF600AYY/@@download/ENCFF600AYY.bed.gz
https://www.encodeproject.org/files/ENCFF600DLN/@@download/ENCFF600DLN.bed.gz
https://www.encodeproject.org/files/ENCFF600MJO/@@download/ENCFF600MJO.bed.gz
https://www.encodeproject.org/files/ENCFF600YNW/@@download/ENCFF600YNW.bed.gz
https://www.encodeproject.org/files/ENCFF601IBY/@@download/ENCFF601IBY.bed.gz
https://www.encodeproject.org/files/ENCFF601JLH/@@download/ENCFF601JLH.bed.gz
https://www.encodeproject.org/files/ENCFF601KLF/@@download/ENCFF601KLF.bed.gz
https://www.encodeproject.org/files/ENCFF601KVU/@@download/ENCFF601KVU.bed.gz
https://www.encodeproject.org/files/ENCFF601LMD/@@download/ENCFF601LMD.bed.gz
https://www.encodeproject.org/files/ENCFF602OWW/@@download/ENCFF602OWW.bed.gz
https://www.encodeproject.org/files/ENCFF602PIX/@@download/ENCFF602PIX.bed.gz
https://www.encodeproject.org/files/ENCFF602QED/@@download/ENCFF602QED.bed.gz
https://www.encodeproject.org/files/ENCFF603IRJ/@@download/ENCFF603IRJ.bed.gz
https://www.encodeproject.org/files/ENCFF603PUS/@@download/ENCFF603PUS.bed.gz
https://www.encodeproject.org/files/ENCFF604DPD/@@download/ENCFF604DPD.bed.gz
https://www.encodeproject.org/files/ENCFF604GSC/@@download/ENCFF604GSC.bed.gz
https://www.encodeproject.org/files/ENCFF604IOR/@@download/ENCFF604IOR.bed.gz
https://www.encodeproject.org/files/ENCFF604LXR/@@download/ENCFF604LXR.bed.gz
https://www.encodeproject.org/files/ENCFF604THW/@@download/ENCFF604THW.bed.gz
https://www.encodeproject.org/files/ENCFF605GXY/@@download/ENCFF605GXY.bed.gz
https://www.encodeproject.org/files/ENCFF606OOV/@@download/ENCFF606OOV.bed.gz
https://www.encodeproject.org/files/ENCFF606UCO/@@download/ENCFF606UCO.bed.gz
https://www.encodeproject.org/files/ENCFF607DEQ/@@download/ENCFF607DEQ.bed.gz
https://www.encodeproject.org/files/ENCFF607GTK/@@download/ENCFF607GTK.bed.gz
[truncated: 1,337 more rows]

## Sheet: files_hg38_ChromHMM
https://egg2.wustl.edu/roadmap/data/byFileType/chromhmmSegmentations/ChmmModels/imputed12marks/jointModel/final/E001_25_imputed12marks_hg38lift_stateno.bed.gz
https://egg2.wustl.edu/roadmap/data/byFileType/chromhmmSegmentations/ChmmModels/imputed12marks/jointModel/final/E002_25_imputed12marks_hg38lift_stateno.bed.gz
https://egg2.wustl.edu/roadmap/data/byFileType/chromhmmSegmentations/ChmmModels/imputed12marks/jointModel/final/E003_25_imputed12marks_hg38lift_stateno.bed.gz
https://egg2.wustl.edu/roadmap/data/byFileType/chromhmmSegmentations/ChmmModels/imputed12marks/jointModel/final/E004_25_imputed12marks_hg38lift_stateno.bed.gz
https://egg2.wustl.edu/roadmap/data/byFileType/chromhmmSegmentations/ChmmModels/imputed12marks/jointModel/final/E005_25_imputed12marks_hg38lift_stateno.bed.gz
https://egg2.wustl.edu/roadmap/data/byFileType/chromhmmSegmentations/ChmmModels/imputed12marks/jointModel/final/E006_25_imputed12marks_hg38lift_stateno.bed.gz
https://egg2.wustl.edu/roadmap/data/byFileType/chromhmmSegmentations/ChmmModels/imputed12marks/jointModel/final/E007_25_imputed12marks_hg38lift_stateno.bed.gz
https://egg2.wustl.edu/roadmap/data/byFileType/chromhmmSegmentations/ChmmModels/imputed12marks/jointModel/final/E008_25_imputed12marks_hg38lift_stateno.bed.gz
https://egg2.wustl.edu/roadmap/data/byFileType/chromhmmSegmentations/ChmmModels/imputed12marks/jointModel/final/E009_25_imputed12marks_hg38lift_stateno.bed.gz
https://egg2.wustl.edu/roadmap/data/byFileType/chromhmmSegmentations/ChmmModels/imputed12marks/jointModel/final/E010_25_imputed12marks_hg38lift_stateno.bed.gz
https://egg2.wustl.edu/roadmap/data/byFileType/chromhmmSegmentations/ChmmModels/imputed12marks/jointModel/final/E011_25_imputed12marks_hg38lift_stateno.bed.gz
https://egg2.wustl.edu/roadmap/data/byFileType/chromhmmSegmentations/ChmmModels/imputed12marks/jointModel/final/E012_25_imputed12marks_hg38lift_stateno.bed.gz
https://egg2.wustl.edu/roadmap/data/byFileType/chromhmmSegmentations/ChmmModels/imputed12marks/jointModel/final/E013_25_imputed12marks_hg38lift_stateno.bed.gz
https://egg2.wustl.edu/roadmap/data/byFileType/chromhmmSegmentations/ChmmModels/imputed12marks/jointModel/final/E014_25_imputed12marks_hg38lift_stateno.bed.gz
https://egg2.wustl.edu/roadmap/data/byFileType/chromhmmSegmentations/ChmmModels/imputed12marks/jointModel/final/E015_25_imputed12marks_hg38lift_stateno.bed.gz
https://egg2.wustl.edu/roadmap/data/byFileType/chromhmmSegmentations/ChmmModels/imputed12marks/jointModel/final/E016_25_imputed12marks_hg38lift_stateno.bed.gz
https://egg2.wustl.edu/roadmap/data/byFileType/chromhmmSegmentations/ChmmModels/imputed12marks/jointModel/final/E017_25_imputed12marks_hg38lift_stateno.bed.gz
https://egg2.wustl.edu/roadmap/data/byFileType/chromhmmSegmentations/ChmmModels/imputed12marks/jointModel/final/E018_25_imputed12marks_hg38lift_stateno.bed.gz
https://egg2.wustl.edu/roadmap/data/byFileType/chromhmmSegmentations/ChmmModels/imputed12marks/jointModel/final/E019_25_imputed12marks_hg38lift_stateno.bed.gz
https://egg2.wustl.edu/roadmap/data/byFileType/chromhmmSegmentations/ChmmModels/imputed12marks/jointModel/final/E020_25_imputed12marks_hg38lift_stateno.bed.gz
https://egg2.wustl.edu/roadmap/data/byFileType/chromhmmSegmentations/ChmmModels/imputed12marks/jointModel/final/E021_25_imputed12marks_hg38lift_stateno.bed.gz
https://egg2.wustl.edu/roadmap/data/byFileType/chromhmmSegmentations/ChmmModels/imputed12marks/jointModel/final/E022_25_imputed12marks_hg38lift_stateno.bed.gz
https://egg2.wustl.edu/roadmap/data/byFileType/chromhmmSegmentations/ChmmModels/imputed12marks/jointModel/final/E023_25_imputed12marks_hg38lift_stateno.bed.gz
https://egg2.wustl.edu/roadmap/data/byFileType/chromhmmSegmentations/ChmmModels/imputed12marks/jointModel/final/E024_25_imputed12marks_hg38lift_stateno.bed.gz
https://egg2.wustl.edu/roadmap/data/byFileType/chromhmmSegmentations/ChmmModels/imputed12marks/jointModel/final/E025_25_imputed12marks_hg38lift_stateno.bed.gz
https://egg2.wustl.edu/roadmap/data/byFileType/chromhmmSegmentations/ChmmModels/imputed12marks/jointModel/final/E026_25_imputed12marks_hg38lift_stateno.bed.gz
https://egg2.wustl.edu/roadmap/data/byFileType/chromhmmSegmentations/ChmmModels/imputed12marks/jointModel/final/E027_25_imputed12marks_hg38lift_stateno.bed.gz
https://egg2.wustl.edu/roadmap/data/byFileType/chromhmmSegmentations/ChmmModels/imputed12marks/jointModel/final/E028_25_imputed12marks_hg38lift_stateno.bed.gz
https://egg2.wustl.edu/roadmap/data/byFileType/chromhmmSegmentations/ChmmModels/imputed12marks/jointModel/final/E029_25_imputed12marks_hg38lift_stateno.bed.gz
https://egg2.wustl.edu/roadmap/data/byFileType/chromhmmSegmentations/ChmmModels/imputed12marks/jointModel/final/E030_25_imputed12marks_hg38lift_stateno.bed.gz
https://egg2.wustl.edu/roadmap/data/byFileType/chromhmmSegmentations/ChmmModels/imputed12marks/jointModel/final/E031_25_imputed12marks_hg38lift_stateno.bed.gz
https://egg2.wustl.edu/roadmap/data/byFileType/chromhmmSegmentations/ChmmModels/imputed12marks/jointModel/final/E032_25_imputed12marks_hg38lift_stateno.bed.gz
https://egg2.wustl.edu/roadmap/data/byFileType/chromhmmSegmentations/ChmmModels/imputed12marks/jointModel/final/E033_25_imputed12marks_hg38lift_stateno.bed.gz
https://egg2.wustl.edu/roadmap/data/byFileType/chromhmmSegmentations/ChmmModels/imputed12marks/jointModel/final/E034_25_imputed12marks_hg38lift_stateno.bed.gz
https://egg2.wustl.edu/roadmap/data/byFileType/chromhmmSegmentations/ChmmModels/imputed12marks/jointModel/final/E035_25_imputed12marks_hg38lift_stateno.bed.gz
https://egg2.wustl.edu/roadmap/data/byFileType/chromhmmSegmentations/ChmmModels/imputed12marks/jointModel/final/E036_25_imputed12marks_hg38lift_stateno.bed.gz
https://egg2.wustl.edu/roadmap/data/byFileType/chromhmmSegmentations/ChmmModels/imputed12marks/jointModel/final/E037_25_imputed12marks_hg38lift_stateno.bed.gz
https://egg2.wustl.edu/roadmap/data/byFileType/chromhmmSegmentations/ChmmModels/imputed12marks/jointModel/final/E038_25_imputed12marks_hg38lift_stateno.bed.gz
https://egg2.wustl.edu/roadmap/data/byFileType/chromhmmSegmentations/ChmmModels/imputed12marks/jointModel/final/E039_25_imputed12marks_hg38lift_stateno.bed.gz
https://egg2.wustl.edu/roadmap/data/byFileType/chromhmmSegmentations/ChmmModels/imputed12marks/jointModel/final/E040_25_imputed12marks_hg38lift_stateno.bed.gz
https://egg2.wustl.edu/roadmap/data/byFileType/chromhmmSegmentations/ChmmModels/imputed12marks/jointModel/final/E041_25_imputed12marks_hg38lift_stateno.bed.gz
https://egg2.wustl.edu/roadmap/data/byFileType/chromhmmSegmentations/ChmmModels/imputed12marks/jointModel/final/E042_25_imputed12marks_hg38lift_stateno.bed.gz
https://egg2.wustl.edu/roadmap/data/byFileType/chromhmmSegmentations/ChmmModels/imputed12marks/jointModel/final/E043_25_imputed12marks_hg38lift_stateno.bed.gz
https://egg2.wustl.edu/roadmap/data/byFileType/chromhmmSegmentations/ChmmModels/imputed12marks/jointModel/final/E044_25_imputed12marks_hg38lift_stateno.bed.gz
https://egg2.wustl.edu/roadmap/data/byFileType/chromhmmSegmentations/ChmmModels/imputed12marks/jointModel/final/E045_25_imputed12marks_hg38lift_stateno.bed.gz
https://egg2.wustl.edu/roadmap/data/byFileType/chromhmmSegmentations/ChmmModels/imputed12marks/jointModel/final/E046_25_imputed12marks_hg38lift_stateno.bed.gz
https://egg2.wustl.edu/roadmap/data/byFileType/chromhmmSegmentations/ChmmModels/imputed12marks/jointModel/final/E047_25_imputed12marks_hg38lift_stateno.bed.gz
https://egg2.wustl.edu/roadmap/data/byFileType/chromhmmSegmentations/ChmmModels/imputed12marks/jointModel/final/E048_25_imputed12marks_hg38lift_stateno.bed.gz
https://egg2.wustl.edu/roadmap/data/byFileType/chromhmmSegmentations/ChmmModels/imputed12marks/jointModel/final/E049_25_imputed12marks_hg38lift_stateno.bed.gz
https://egg2.wustl.edu/roadmap/data/byFileType/chromhmmSegmentations/ChmmModels/imputed12marks/jointModel/final/E050_25_imputed12marks_hg38lift_stateno.bed.gz
https://egg2.wustl.edu/roadmap/data/byFileType/chromhmmSegmentations/ChmmModels/imputed12marks/jointModel/final/E051_25_imputed12marks_hg38lift_stateno.bed.gz
https://egg2.wustl.edu/roadmap/data/byFileType/chromhmmSegmentations/ChmmModels/imputed12marks/jointModel/final/E052_25_imputed12marks_hg38lift_stateno.bed.gz
https://egg2.wustl.edu/roadmap/data/byFileType/chromhmmSegmentations/ChmmModels/imputed12marks/jointModel/final/E053_25_imputed12marks_hg38lift_stateno.bed.gz
https://egg2.wustl.edu/roadmap/data/byFileType/chromhmmSegmentations/ChmmModels/imputed12marks/jointModel/final/E054_25_imputed12marks_hg38lift_stateno.bed.gz
https://egg2.wustl.edu/roadmap/data/byFileType/chromhmmSegmentations/ChmmModels/imputed12marks/jointModel/final/E055_25_imputed12marks_hg38lift_stateno.bed.gz
https://egg2.wustl.edu/roadmap/data/byFileType/chromhmmSegmentations/ChmmModels/imputed12marks/jointModel/final/E056_25_imputed12marks_hg38lift_stateno.bed.gz
https://egg2.wustl.edu/roadmap/data/byFileType/chromhmmSegmentations/ChmmModels/imputed12marks/jointModel/final/E057_25_imputed12marks_hg38lift_stateno.bed.gz
https://egg2.wustl.edu/roadmap/data/byFileType/chromhmmSegmentations/ChmmModels/imputed12marks/jointModel/final/E058_25_imputed12marks_hg38lift_stateno.bed.gz
https://egg2.wustl.edu/roadmap/data/byFileType/chromhmmSegmentations/ChmmModels/imputed12marks/jointModel/final/E059_25_imputed12marks_hg38lift_stateno.bed.gz
https://egg2.wustl.edu/roadmap/data/byFileType/chromhmmSegmentations/ChmmModels/imputed12marks/jointModel/final/E061_25_imputed12marks_hg38lift_stateno.bed.gz
https://egg2.wustl.edu/roadmap/data/byFileType/chromhmmSegmentations/ChmmModels/imputed12marks/jointModel/final/E062_25_imputed12marks_hg38lift_stateno.bed.gz
https://egg2.wustl.edu/roadmap/data/byFileType/chromhmmSegmentations/ChmmModels/imputed12marks/jointModel/final/E063_25_imputed12marks_hg38lift_stateno.bed.gz
https://egg2.wustl.edu/roadmap/data/byFileType/chromhmmSegmentations/ChmmModels/imputed12marks/jointModel/final/E065_25_imputed12marks_hg38lift_stateno.bed.gz
https://egg2.wustl.edu/roadmap/data/byFileType/chromhmmSegmentations/ChmmModels/imputed12marks/jointModel/final/E066_25_imputed12marks_hg38lift_stateno.bed.gz
https://egg2.wustl.edu/roadmap/data/byFileType/chromhmmSegmentations/ChmmModels/imputed12marks/jointModel/final/E067_25_imputed12marks_hg38lift_stateno.bed.gz
https://egg2.wustl.edu/roadmap/data/byFileType/chromhmmSegmentations/ChmmModels/imputed12marks/jointModel/final/E068_25_imputed12marks_hg38lift_stateno.bed.gz
https://egg2.wustl.edu/roadmap/data/byFileType/chromhmmSegmentations/ChmmModels/imputed12marks/jointModel/final/E069_25_imputed12marks_hg38lift_stateno.bed.gz
https://egg2.wustl.edu/roadmap/data/byFileType/chromhmmSegmentations/ChmmModels/imputed12marks/jointModel/final/E070_25_imputed12marks_hg38lift_stateno.bed.gz
https://egg2.wustl.edu/roadmap/data/byFileType/chromhmmSegmentations/ChmmModels/imputed12marks/jointModel/final/E071_25_imputed12marks_hg38lift_stateno.bed.gz
https://egg2.wustl.edu/roadmap/data/byFileType/chromhmmSegmentations/ChmmModels/imputed12marks/jointModel/final/E072_25_imputed12marks_hg38lift_stateno.bed.gz
https://egg2.wustl.edu/roadmap/data/byFileType/chromhmmSegmentations/ChmmModels/imputed12marks/jointModel/final/E073_25_imputed12marks_hg38lift_stateno.bed.gz
https://egg2.wustl.edu/roadmap/data/byFileType/chromhmmSegmentations/ChmmModels/imputed12marks/jointModel/final/E074_25_imputed12marks_hg38lift_stateno.bed.gz
https://egg2.wustl.edu/roadmap/data/byFileType/chromhmmSegmentations/ChmmModels/imputed12marks/jointModel/final/E075_25_imputed12marks_hg38lift_stateno.bed.gz
https://egg2.wustl.edu/roadmap/data/byFileType/chromhmmSegmentations/ChmmModels/imputed12marks/jointModel/final/E076_25_imputed12marks_hg38lift_stateno.bed.gz
https://egg2.wustl.edu/roadmap/data/byFileType/chromhmmSegmentations/ChmmModels/imputed12marks/jointModel/final/E077_25_imputed12marks_hg38lift_stateno.bed.gz
https://egg2.wustl.edu/roadmap/data/byFileType/chromhmmSegmentations/ChmmModels/imputed12marks/jointModel/final/E078_25_imputed12marks_hg38lift_stateno.bed.gz
https://egg2.wustl.edu/roadmap/data/byFileType/chromhmmSegmentations/ChmmModels/imputed12marks/jointModel/final/E079_25_imputed12marks_hg38lift_stateno.bed.gz
https://egg2.wustl.edu/roadmap/data/byFileType/chromhmmSegmentations/ChmmModels/imputed12marks/jointModel/final/E080_25_imputed12marks_hg38lift_stateno.bed.gz
https://egg2.wustl.edu/roadmap/data/byFileType/chromhmmSegmentations/ChmmModels/imputed12marks/jointModel/final/E081_25_imputed12marks_hg38lift_stateno.bed.gz
https://egg2.wustl.edu/roadmap/data/byFileType/chromhmmSegmentations/ChmmModels/imputed12marks/jointModel/final/E082_25_imputed12marks_hg38lift_stateno.bed.gz
https://egg2.wustl.edu/roadmap/data/byFileType/chromhmmSegmentations/ChmmModels/imputed12marks/jointModel/final/E083_25_imputed12marks_hg38lift_stateno.bed.gz
https://egg2.wustl.edu/roadmap/data/byFileType/chromhmmSegmentations/ChmmModels/imputed12marks/jointModel/final/E084_25_imputed12marks_hg38lift_stateno.bed.gz
https://egg2.wustl.edu/roadmap/data/byFileType/chromhmmSegmentations/ChmmModels/imputed12marks/jointModel/final/E085_25_imputed12marks_hg38lift_stateno.bed.gz
https://egg2.wustl.edu/roadmap/data/byFileType/chromhmmSegmentations/ChmmModels/imputed12marks/jointModel/final/E086_25_imputed12marks_hg38lift_stateno.bed.gz
https://egg2.wustl.edu/roadmap/data/byFileType/chromhmmSegmentations/ChmmModels/imputed12marks/jointModel/final/E087_25_imputed12marks_hg38lift_stateno.bed.gz
https://egg2.wustl.edu/roadmap/data/byFileType/chromhmmSegmentations/ChmmModels/imputed12marks/jointModel/final/E088_25_imputed12marks_hg38lift_stateno.bed.gz
https://egg2.wustl.edu/roadmap/data/byFileType/chromhmmSegmentations/ChmmModels/imputed12marks/jointModel/final/E089_25_imputed12marks_hg38lift_stateno.bed.gz
https://egg2.wustl.edu/roadmap/data/byFileType/chromhmmSegmentations/ChmmModels/imputed12marks/jointModel/final/E090_25_imputed12marks_hg38lift_stateno.bed.gz
https://egg2.wustl.edu/roadmap/data/byFileType/chromhmmSegmentations/ChmmModels/imputed12marks/jointModel/final/E091_25_imputed12marks_hg38lift_stateno.bed.gz
https://egg2.wustl.edu/roadmap/data/byFileType/chromhmmSegmentations/ChmmModels/imputed12marks/jointModel/final/E092_25_imputed12marks_hg38lift_stateno.bed.gz
https://egg2.wustl.edu/roadmap/data/byFileType/chromhmmSegmentations/ChmmModels/imputed12marks/jointModel/final/E093_25_imputed12marks_hg38lift_stateno.bed.gz
https://egg2.wustl.edu/roadmap/data/byFileType/chromhmmSegmentations/ChmmModels/imputed12marks/jointModel/final/E094_25_imputed12marks_hg38lift_stateno.bed.gz
https://egg2.wustl.edu/roadmap/data/byFileType/chromhmmSegmentations/ChmmModels/imputed12marks/jointModel/final/E095_25_imputed12marks_hg38lift_stateno.bed.gz
https://egg2.wustl.edu/roadmap/data/byFileType/chromhmmSegmentations/ChmmModels/imputed12marks/jointModel/final/E096_25_imputed12marks_hg38lift_stateno.bed.gz
https://egg2.wustl.edu/roadmap/data/byFileType/chromhmmSegmentations/ChmmModels/imputed12marks/jointModel/final/E097_25_imputed12marks_hg38lift_stateno.bed.gz
https://egg2.wustl.edu/roadmap/data/byFileType/chromhmmSegmentations/ChmmModels/imputed12marks/jointModel/final/E098_25_imputed12marks_hg38lift_stateno.bed.gz
https://egg2.wustl.edu/roadmap/data/byFileType/chromhmmSegmentations/ChmmModels/imputed12marks/jointModel/final/E099_25_imputed12marks_hg38lift_stateno.bed.gz
https://egg2.wustl.edu/roadmap/data/byFileType/chromhmmSegmentations/ChmmModels/imputed12marks/jointModel/final/E100_25_imputed12marks_hg38lift_stateno.bed.gz
https://egg2.wustl.edu/roadmap/data/byFileType/chromhmmSegmentations/ChmmModels/imputed12marks/jointModel/final/E101_25_imputed12marks_hg38lift_stateno.bed.gz
https://egg2.wustl.edu/roadmap/data/byFileType/chromhmmSegmentations/ChmmModels/imputed12marks/jointModel/final/E102_25_imputed12marks_hg38lift_stateno.bed.gz
https://egg2.wustl.edu/roadmap/data/byFileType/chromhmmSegmentations/ChmmModels/imputed12marks/jointModel/final/E103_25_imputed12marks_hg38lift_stateno.bed.gz
https://egg2.wustl.edu/roadmap/data/byFileType/chromhmmSegmentations/ChmmModels/imputed12marks/jointModel/final/E104_25_imputed12marks_hg38lift_stateno.bed.gz
https://egg2.wustl.edu/roadmap/data/byFileType/chromhmmSegmentations/ChmmModels/imputed12marks/jointModel/final/E105_25_imputed12marks_hg38lift_stateno.bed.gz
https://egg2.wustl.edu/roadmap/data/byFileType/chromhmmSegmentations/ChmmModels/imputed12marks/jointModel/final/E106_25_imputed12marks_hg38lift_stateno.bed.gz
https://egg2.wustl.edu/roadmap/data/byFileType/chromhmmSegmentations/ChmmModels/imputed12marks/jointModel/final/E107_25_imputed12marks_hg38lift_stateno.bed.gz
https://egg2.wustl.edu/roadmap/data/byFileType/chromhmmSegmentations/ChmmModels/imputed12marks/jointModel/final/E108_25_imputed12marks_hg38lift_stateno.bed.gz
https://egg2.wustl.edu/roadmap/data/byFileType/chromhmmSegmentations/ChmmModels/imputed12marks/jointModel/final/E109_25_imputed12marks_hg38lift_stateno.bed.gz
https://egg2.wustl.edu/roadmap/data/byFileType/chromhmmSegmentations/ChmmModels/imputed12marks/jointModel/final/E110_25_imputed12marks_hg38lift_stateno.bed.gz
https://egg2.wustl.edu/roadmap/data/byFileType/chromhmmSegmentations/ChmmModels/imputed12marks/jointModel/final/E111_25_imputed12marks_hg38lift_stateno.bed.gz
https://egg2.wustl.edu/roadmap/data/byFileType/chromhmmSegmentations/ChmmModels/imputed12marks/jointModel/final/E112_25_imputed12marks_hg38lift_stateno.bed.gz
https://egg2.wustl.edu/roadmap/data/byFileType/chromhmmSegmentations/ChmmModels/imputed12marks/jointModel/final/E113_25_imputed12marks_hg38lift_stateno.bed.gz
https://egg2.wustl.edu/roadmap/data/byFileType/chromhmmSegmentations/ChmmModels/imputed12marks/jointModel/final/E114_25_imputed12marks_hg38lift_stateno.bed.gz
https://egg2.wustl.edu/roadmap/data/byFileType/chromhmmSegmentations/ChmmModels/imputed12marks/jointModel/final/E115_25_imputed12marks_hg38lift_stateno.bed.gz
https://egg2.wustl.edu/roadmap/data/byFileType/chromhmmSegmentations/ChmmModels/imputed12marks/jointModel/final/E116_25_imputed12marks_hg38lift_stateno.bed.gz
https://egg2.wustl.edu/roadmap/data/byFileType/chromhmmSegmentations/ChmmModels/imputed12marks/jointModel/final/E117_25_imputed12marks_hg38lift_stateno.bed.gz
https://egg2.wustl.edu/roadmap/data/byFileType/chromhmmSegmentations/ChmmModels/imputed12marks/jointModel/final/E118_25_imputed12marks_hg38lift_stateno.bed.gz
https://egg2.wustl.edu/roadmap/data/byFileType/chromhmmSegmentations/ChmmModels/imputed12marks/jointModel/final/E119_25_imputed12marks_hg38lift_stateno.bed.gz
https://egg2.wustl.edu/roadmap/data/byFileType/chromhmmSegmentations/ChmmModels/imputed12marks/jointModel/final/E120_25_imputed12marks_hg38lift_stateno.bed.gz
https://egg2.wustl.edu/roadmap/data/byFileType/chromhmmSegmentations/ChmmModels/imputed12marks/jointModel/final/E121_25_imputed12marks_hg38lift_stateno.bed.gz
https://egg2.wustl.edu/roadmap/data/byFileType/chromhmmSegmentations/ChmmModels/imputed12marks/jointModel/final/E122_25_imputed12marks_hg38lift_stateno.bed.gz
https://egg2.wustl.edu/roadmap/data/byFileType/chromhmmSegmentations/ChmmModels/imputed12marks/jointModel/final/E123_25_imputed12marks_hg38lift_stateno.bed.gz
https://egg2.wustl.edu/roadmap/data/byFileType/chromhmmSegmentations/ChmmModels/imputed12marks/jointModel/final/E124_25_imputed12marks_hg38lift_stateno.bed.gz
https://egg2.wustl.edu/roadmap/data/byFileType/chromhmmSegmentations/ChmmModels/imputed12marks/jointModel/final/E125_25_imputed12marks_hg38lift_stateno.bed.gz
https://egg2.wustl.edu/roadmap/data/byFileType/chromhmmSegmentations/ChmmModels/imputed12marks/jointModel/final/E126_25_imputed12marks_hg38lift_stateno.bed.gz
https://egg2.wustl.edu/roadmap/data/byFileType/chromhmmSegmentations/ChmmModels/imputed12marks/jointModel/final/E127_25_imputed12marks_hg38lift_stateno.bed.gz
https://egg2.wustl.edu/roadmap/data/byFileType/chromhmmSegmentations/ChmmModels/imputed12marks/jointModel/final/E128_25_imputed12marks_hg38lift_stateno.bed.gz
https://egg2.wustl.edu/roadmap/data/byFileType/chromhmmSegmentations/ChmmModels/imputed12marks/jointModel/final/E129_25_imputed12marks_hg38lift_stateno.bed.gz
